# Supplementary material for: Genomic Diversification in Strains of Rickettsia felis Isolated from Different Arthropods
Source: Genome Biol Evol. 2014 Dec 4;7(1):35–56. doi: 10.1093/gbe/evu262 (PMC4316617; doi:10.1093/gbe/evu262)
Supplement: Supplementary Data [file supp_evu262_Table_S4.xlsx]

## Sheet: LSU
#chr	feature_type	feature_name	feature_acc	product	feature_start	feature_stop	variant_position	variant_type	variant_context	variant_placement	variation_nt	variation_aa	feature_sequence	variant_sequence	variant_quality	variant_depth
CP000053.1	CDS	RF_0264	YP_246280.1	ATP-dependent RNA helicase RhlE	292303	293364	292322	INDEL	CDS	Ile7	ATA (N2)	Ile7 (N2)	TAAAAA	TAAAA	8.23	48
CP000053.1	CDS	spoT13	YP_246397.1	guanosine polyphosphate pyrophosphohydrolase/synthetase-like protein	404476	408015	404546	SNP	CDS	Tyr24	TAT -> TCT	Tyr24 -> Ser	A	C	37	27
CP000053.1	CDS	RF_0439	YP_246455.1	MFS type sugar transporter	466054	467361	467090	SNP	CDS	Asn346	AAT -> AGT	Asn346 -> Ser	A	G	29	128
CP000053.1	CDS	RF_0477	YP_246493.1	cell surface antigen-like protein Sca7	510075	512240	512175	INDEL	CDS	Asp701	GAT (N1)	Asp701 (N1)	GATATATATAT	GATATATAT	51.5	41
CP000053.1	CDS	uvrD	YP_246703.1	DNA helicase II	733515	735479	733581	SNP	CDS	Lys23	AAA -> GAA	Lys23 -> Glu	A	G	70	160
CP000053.1	CDS	tlc3	YP_246853.1	ADP,ATP carrier protein	882902	884407	883085	SNP	CDS	Leu62	CTC -> TTC	Leu62 -> Phe	C	T	29	55
CP000053.1	CDS	tlc3	YP_246853.1	ADP,ATP carrier protein	882902	884407	883090	SNP	CDS	Phe63	TTC -> TTA	Phe63 -> Leu	C	A	32	51
CP000053.1	CDS	RF_0850	YP_246866.1	hypothetical protein	899124	901049	901004	SNP	CDS	OPL627	TGA -> TGC	OPL627 -> Cys	A	C	33	15
CP000053.1	CDS	RF_0850	YP_246866.1	hypothetical protein	899124	901049	901025	INDEL	CDS	Arg634	AGA (N3)	Arg634 (N3)	AG	A	15.6	24
CP000053.1	CDS | CDS	RF_0850 | RF_0851	YP_246866.1 | YP_246867.1	hypothetical protein | hypothetical protein	899124 | 901319	901049 | 901735	901057	SNP	IGR	8 down | -262 up	G8 -> C		G	C	12.3	45
CP000053.1	CDS | CDS	RF_0850 | RF_0851	YP_246866.1 | YP_246867.1	hypothetical protein | hypothetical protein	899124 | 901319	901049 | 901735	901078	SNP	IGR	29 down | -241 up	G29 -> T		G	T	6.19	46
CP000053.1	CDS | CDS	RF_0850 | RF_0851	YP_246866.1 | YP_246867.1	hypothetical protein | hypothetical protein	899124 | 901319	901049 | 901735	901080	SNP	IGR	31 down | -239 up	A31 -> C		A	C	6.19	46
CP000053.1	CDS | CDS	RF_0850 | RF_0851	YP_246866.1 | YP_246867.1	hypothetical protein | hypothetical protein	899124 | 901319	901049 | 901735	901123	SNP	IGR	74 down | -196 up	A74 -> C		A	C	4.12	54
CP000053.1	CDS | CDS	RF_0850 | RF_0851	YP_246866.1 | YP_246867.1	hypothetical protein | hypothetical protein	899124 | 901319	901049 | 901735	901160	SNP	IGR	111 down | -159 up	A111 -> C		A	C	3.54	57
CP000053.1	CDS | CDS	RF_0850 | RF_0851	YP_246866.1 | YP_246867.1	hypothetical protein | hypothetical protein	899124 | 901319	901049 | 901735	901195	SNP	IGR	146 down | -124 up	A146 -> T		A	T	3.54	60
CP000053.1	CDS | CDS	RF_0850 | RF_0851	YP_246866.1 | YP_246867.1	hypothetical protein | hypothetical protein	899124 | 901319	901049 | 901735	901260	SNP	IGR	211 down | -59 up	C211 -> T		C	T	4.76	73
CP000053.1	CDS | CDS	RF_0850 | RF_0851	YP_246866.1 | YP_246867.1	hypothetical protein | hypothetical protein	899124 | 901319	901049 | 901735	901301	SNP	IGR	252 down | -18 up	G252 -> A		G	A	8.64	56
CP000053.1	CDS	RF_0851	YP_246867.1	hypothetical protein	901319	901735	901729	INDEL	CDS	Lys137	AAG (N3)	Lys137 (N3)	GC	G	5.07	19
CP000053.1	CDS	RF_0853	YP_246869.1	NTPase	902241	904217	902719	SNP	CDS	Thr160	ACA -> AAA	Thr160 -> Lys	C	A	14.2	52
CP000053.1	CDS	RF_0853	YP_246869.1	NTPase	902241	904217	902743	SNP	CDS	Asp168	GAT -> GTT	Asp168 -> Val	A	T	11.3	52
CP000053.1	CDS	RF_0853	YP_246869.1	NTPase	902241	904217	902783	SNP	CDS	Tyr181	TAT -> TAG	Tyr181 -> OCH	T	G	17.1	42
CP000053.1	CDS	RF_0853	YP_246869.1	NTPase	902241	904217	902827	SNP	CDS	Ser196	TCT -> TAT	Ser196 -> Tyr	C	A	20	33
CP000053.1	CDS	rpoC	YP_247161.1	DNA-directed RNA polymerase, beta' subunit	1214318	1218436	1217089	SNP	CDS	Ile924	ATA -> ATG	Ile924 -> Met	A	G	47	209

## Sheet: LSU-Lb
#chr	feature_type	feature_name	feature_acc	product	feature_start	feature_stop	variant_position	variant_type	variant_context	variant_placement	variation_nt	variation_aa	feature_sequence	variant_sequence	variant_quality	variant_depth
CP000053.1	CDS	RF_0667	YP_246683.1	acylamino-acid-releasing protein	714961	716997	716571	SNP	CDS	Thr537	ACC -> ACT	Thr537 (silent)	C	T	5.5	7
CP000053.1	CDS	RF_1288	YP_247304.1	hypothetical protein	1366740	1367186	1367047	SNP	CDS	Gly103	GGC -> GTC	Gly103 -> Val	G	T	4.81	7
CP000053.1	CDS	RF_0638	YP_246654.1	hypothetical protein	683055	683519	683484	SNP	CDS	Glu144	GAA -> AAA	Glu144 -> Lys	G	A	3.03	8
CP000053.1	CDS	mfp	YP_246658.1	RND family transporter membrane-fusion protein	686973	688232	687664	SNP	CDS	Gln231	CAA -> CGA	Gln231 -> Arg	A	G	3.02	9
CP000053.1	CDS	RF_1213	YP_247229.1	NAD-specific glutamate dehydrogenase	1273254	1278038	1275845	SNP	CDS	Phe864	TTC -> TTT	Phe864 (silent)	C	T	13.2	9
CP000053.1	CDS	RF_0026	YP_246042.1	TPR repeat-containing protein	28998	30647	30055	SNP	CDS	Asp353	GAC -> GTC	Asp353 -> Val	A	T	4.77	10
CP000053.1	CDS	recG	YP_246394.1	ATP-dependent DNA helicase RecG	399211	401334	399550	SNP	CDS	Val114	GTT -> ATT	Val114 -> Ile	G	A	3.01	10
CP000053.1	CDS	groEL	YP_246425.1	chaperonin GroEL	428223	429866	429507	SNP	CDS	Lys429	AAA -> GAA	Lys429 -> Glu	A	G	13.2	10
CP000053.1	CDS	infB	YP_246887.1	translation initiation factor IF-2	926218	928707	927591	SNP	CDS	Asn458	AAT -> AAG	Asn458 -> Lys	T	G	3.54	10
CP000053.1	CDS	RF_0878	YP_246894.1	hypothetical protein	935411	935860	935503	SNP	CDS	Thr31	ACA -> ACG	Thr31 (silent)	A	G	3.54	10
CP000053.1	CDS	serS	YP_247265.1	seryl-tRNA synthetase	1320553	1321830	1321098	SNP	CDS	Val182	GTC -> GTT	Val182 (silent)	C	T	5.47	10
CP000054.1	CDS	RF_p39	YP_247455.1	conjugative transfer protein TraA_Ti	36852	39575	38717	SNP	CDS	Tyr622	TAT -> TAC	Tyr622 (silent)	T	C	5.46	10
CP000053.1	repeat_region	RPE-6 Full			1446561	1446677	1446564	SNP	RR	T3	T3 -> C		T	C	12.3	10
CP000053.1	rRNA	RF_RNA14		16S ribosomal RNA	456383	457890	456786	SNP	CDS	OPL135	TGA -> TAA	OPL135 -> AMB	G	A	6.97	11
CP000053.1	CDS	RF_0579	YP_246595.1	ABC transporter permease protein	616306	617139	616800	SNP	CDS	Gly165	GGG -> GGA	Gly165 (silent)	G	A	5.46	11
CP000053.1	CDS	lon	YP_246708.1	ATP-dependent protease La	739580	741916	740784	SNP	CDS	Thr402	ACG -> ATG	Thr402 -> Met	C	T	4.77	11
CP000053.1	CDS	RF_0815	YP_246831.1	Na+/proline symporter and signal transduction histidine kinase	864322	865296	864658	SNP	CDS	Glu113	GAA -> AAA	Glu113 -> Lys	G	A	6.2	11
CP000053.1	CDS	RF_0924	YP_246940.1	lysozyme	984883	985089	985049	SNP	CDS	Asp56	GAC -> GGC	Asp56 -> Gly	A	G	13.2	11
CP000053.1	CDS	RF_1137	YP_247153.1	penicillin acylase	1205230	1206363	1205724	SNP	CDS	Leu165	CTT -> CTC	Leu165 (silent)	T	C	3.54	11
CP000053.1	CDS	RF_1172	YP_247188.1	tRNA/rRNA methyltransferase	1243907	1244602	1244270	SNP	CDS	Ser122	TCT -> CCT	Ser122 -> Pro	T	C	3.01	11
CP000053.1	repeat_region | CDS	RPE-7 Full | RF_0379	| YP_246395.1	| transposase	401403 | 402914	401499 | 403759	401509	SNP	IGR	10 down | -1405 up	G10 -> A		G	A	6.19	11
CP000053.1	CDS | tRNA	RF_1331 | RF_RNA36	YP_247347.1 |	hypothetical protein | tRNA-Arg	1415741 | 1416652	1416061 | 1416728	1416436	SNP	IGR	375 down | -216 up	G375 -> A		G	A	3.54	11
CP000053.1	CDS	bioY1	YP_246542.1	BioY family protein	560157	560741	560384	SNP	CDS	Leu76	CTA -> CTG	Leu76 (silent)	A	G	13.2	12
CP000053.1	CDS	dacF	YP_246625.1	penicillin-binding protein DacF precursor	652755	653675	652829	SNP	CDS	Lys25	AAA -> AAG	Lys25 (silent)	A	G	4.12	12
CP000053.1	CDS	RF_0773	YP_246789.1	transcription activator	830960	831454	831046	SNP	CDS	Asp29	GAT -> GAC	Asp29 (silent)	T	C	4.12	12
CP000053.1	CDS	bioC	YP_246822.1	biotin synthesis protein BioC	854175	855005	854204	SNP	CDS	Leu10	CTA -> CTG	Leu10 (silent)	A	G	4.12	12
CP000053.1	CDS	RF_0972	YP_246988.1	hypothetical protein	1030734	1032047	1031887	SNP	CDS	Gly385	GGT -> GAT	Gly385 -> Asp	G	A	7.79	12
CP000053.1	CDS	surA	YP_247316.1	parvulin-like peptidyl-prolyl isomerase	1385269	1386843	1386029	SNP	CDS	Cys254	TGC -> TAC	Cys254 -> Tyr	G	A	9.51	12
CP000053.1	repeat_region | CDS	RPE-4 Full | mfp	| YP_246658.1	| RND family transporter membrane-fusion protein	686840 | 686973	686941 | 688232	686971	SNP	IGR	30 down | -2 up	T30 -> C		T	C	8.64	12
CP000053.1	repeat_region | CDS	RPE-3 Full | fdxB	| YP_247080.1	| ferredoxin	1125247 | 1126223	1125362 | 1126561	1125676	SNP	IGR	314 down | -547 up	G314 -> A		G	A	7.79	12
CP000053.1	CDS	parC	YP_246123.1	DNA topoisomerase IV subunit A	118779	120992	119849	SNP	CDS	Lys357	AAG -> AAA	Lys357 (silent)	G	A	11.3	13
CP000053.1	CDS	aas	YP_246433.1	acylglycerophosphoethanolamine acyltransferase	437462	440884	439503	SNP	CDS	Phe681	TTT -> TCT	Phe681 -> Ser	T	C	10.4	13
CP000053.1	CDS	rpoC	YP_247161.1		1214318	1218436	1217362	SNP	CDS	Arg1015	AGA -> AGG	Arg1015 (silent)	A	G	7.79	13
CP000053.1	CDS	RF_1355	YP_247371.1	hypothetical protein	1444910	1445596	1445496	SNP	CDS	Phe196	TTC -> TCC	Phe196 -> Ser	T	C	16.1	13
CP000053.1	CDS | CDS	RF_0356 | RF_0357	YP_246372.1 | YP_246373.1	hypothetical protein | hypothetical protein	373713 | 374148	373967 | 374489	374137	SNP	IGR	170 down | -11 up	A170 -> G		A	G	7.79	13
CP000053.1	repeat_region | CDS	RPE-7 Full | RF_0641	| YP_246657.1	| RND family efflux transporter	685289 | 685831	685347 | 686826	685520	SNP	IGR	173 down | -311 up	G173 -> A		G	A	8.64	13
CP000053.1	CDS | CDS	RF_0950 | mgtE	YP_246966.1 | YP_246967.1	ankyrin repeat-containing protein | magnesium transporter	1009261 | 1010680	1010448 | 1012050	1010638	SNP	IGR	190 down | -42 up	C190 -> T		C	T	4.12	13
CP000053.1	repeat_region	RPE-6 Full			562516	562635	562635	SNP	RR	C119	C119 -> T		C	T	6.97	13
CP000053.1	repeat_region	RPE-7 Full			1386866	1386923	1386921	SNP	RR	A55	A55 -> G		A	G	5.45	13
CP000053.1	repeat_region	RPE-7 Full			1463917	1463982	1463970	SNP	RR	C53	C53 -> T		C	T	8.64	13
CP000053.1	CDS	ksgA	YP_246272.1	dimethyladenosine transferase	285842	286573	286544	SNP	CDS	Leu235	TTG -> CTG	Leu235 (silent)	T	C	8.64	14
CP000053.1	CDS	RF_0439	YP_246455.1	MFS type sugar transporter	466054	467361	467097	SNP	CDS	Arg348	CGG -> CGA	Arg348 (silent)	G	A	3.54	14
CP000053.1	CDS	RF_0474	YP_246490.1	cell surface antigen-like protein Sca7	503398	506040	505741	SNP	CDS	Gly782	GGA -> AGA	Gly782 -> Arg	G	A	3.54	14
CP000053.1	CDS	RF_0535	YP_246551.1	Holliday junction resolvase-like protein	571708	572172	571713	SNP	CDS	Ile2	ATC -> ATT	Ile2 (silent)	C	T	5.45	14
CP000053.1	CDS	RF_0556	YP_246572.1	hypothetical protein	595177	597810	596739	SNP	CDS	Ser521	AGT -> AGC	Ser521 (silent)	T	C	4.76	14
CP000053.1	CDS	sucD	YP_246680.1	succinyl-CoA synthetase subunit alpha	711766	712644	712419	SNP	CDS	Ala218	GCC -> GCT	Ala218 (silent)	C	T	4.12	14
CP000053.1	CDS	rpoD	YP_247373.1	RNA polymerase sigma factor RpoD	1446875	1448782	1447908	SNP	CDS	Tyr345	TAT -> TGT	Tyr345 -> Cys	A	G	4.76	14
CP000054.1	CDS	RF_p34	YP_247450.1	DNA polymerase III subunit epsilon	33232	34365	33731	SNP	CDS	Cys167	TGC -> TAC	Cys167 -> Tyr	G	A	3.54	14
CP000053.1	CDS	ompW	YP_246076.1	OmpW family outer-membrane protein	61597	62331	61888	SNP	CDS	Glu98	GAA -> AAA	Glu98 -> Lys	G	A	4.12	15
CP000053.1	CDS	RF_0476	YP_246492.1	cell surface antigen-like protein Sca7	507532	509940	507609	SNP	CDS	Gly26	GGA -> GGC	Gly26 (silent)	A	C	6.97	15
CP000053.1	CDS	xerD	YP_246587.1	site-specific tyrosine recombinase XerD	607594	608514	607761	SNP	CDS	Glu56	GAG -> GAA	Glu56 (silent)	G	A	4.12	15
CP000053.1	CDS	RF_0585	YP_246601.1	hypothetical protein	624596	626545	625176	SNP	CDS	Phe194	TTC -> TCC	Phe194 -> Ser	T	C	8.64	15
CP000053.1	CDS	rpoC	YP_247161.1		1214318	1218436	1217089	SNP	CDS	Ile924	ATA -> ATG	Ile924 -> Met	A	G	5.45	15
CP000053.1	CDS	sdhA	YP_247175.1	succinate dehydrogenase flavoprotein subunit	1232807	1234597	1232884	SNP	CDS	Asn26	AAT -> AAG	Asn26 -> Lys	T	G	4.12	15
CP000053.1	CDS	RF_1220	YP_247236.1	hypothetical protein	1284663	1285829	1284768	SNP	CDS	Cys36	TGC -> CGC	Cys36 -> Arg	T	C	12.3	15
CP000053.1	repeat_region | CDS	RPE-6 Full | groES	| YP_246424.2	| co-chaperonin GroES	426428 | 427906	426567 | 428193	426791	SNP	IGR	224 down | -1115 up	G224 -> A		G	A	4.12	15
CP000053.1	CDS | CDS	RF_0969 | RF_0970	YP_246985.1 | YP_246986.1	acetyltransferase | Na+/proline symporter, signal transduction histidine kinase	1025565 | 1026387	1026269 | 1029341	1026306	SNP	IGR	37 down | -81 up	A37 -> G		A	G	3.54	15
CP000053.1	repeat_region	RPE-7 Full			371138	371216	371196	SNP	RR	T58	T58 -> C		T	C	12.3	15
CP000053.1	CDS	ksgA	YP_246272.1	dimethyladenosine transferase	285842	286573	286571	SNP	CDS	AMB244	TAA -> GAA	AMB244 -> Glu	T	G	9.51	16
CP000053.1	CDS	RF_0340	YP_246356.1	hypothetical protein	359753	361354	361058	SNP	CDS	Asp436	GAT -> AAT	Asp436 -> Asn	G	A	6.19	16
CP000053.1	CDS	RF_0773	YP_246789.1	transcription activator	830960	831454	831282	SNP	CDS	Pro108	CCC -> CTC	Pro108 -> Leu	C	T	12.3	16
CP000053.1	CDS	RF_1215	YP_247231.1	hypothetical protein	1279769	1281418	1279946	SNP	CDS	Thr60	ACT -> GCT	Thr60 -> Ala	A	G	12.3	17
CP000054.1	CDS | CDS	RF_p67 | RF_p68	YP_247483.1 | YP_247484.1	transposase | hypothetical protein	61171 | 61733	61350 | 62689	61654	SNP	IGR	304 down | -79 up	T304 -> C		T	C	13.2	17
CP000053.1	CDS	sca1	YP_246038.1	cell surface antigen Sca1	20794	25905	24824	SNP	CDS	Glu1344	GAG -> GGG	Glu1344 -> Gly	A	G	6.97	18
CP000053.1	CDS	RF_0625	YP_246641.1	hypothetical protein	669168	669434	669432	SNP	CDS	OCH89	TAG -> CAG	OCH89 -> Gln	T	C	7.79	18
CP000053.1	CDS	RF_1327	YP_247343.1	MFS type sugar transporter	1412842	1413765	1413398	SNP	CDS	His186	CAT -> CGT	His186 -> Arg	A	G	16.1	18
CP000053.1	CDS	alaS	YP_247369.1	alanyl-tRNA synthetase	1440429	1443065	1442618	SNP	CDS	Glu730	GAA -> GAG	Glu730 (silent)	A	G	9.51	18
CP000053.1	CDS | repeat_region	nuoL2 | RPE-6 Full	YP_246474.1 |	putative monovalent cation/H+ antiporter subunit D |	487874 | 489434	489337 | 489550	489424	SNP	IGR	87 down | -10 up	A87 -> G		A	G	11.3	18
CP000053.1	repeat_region | repeat_region	RPE-7 Full | RPE-7 Full	|	|	642371 | 643128	642443 | 643193	642697	SNP	IGR	254 down | -431 up	T254 -> C		T	C	15.1	18
CP000053.1	CDS	RF_0749	YP_246765.1	HK97 family phage prohead protease/phage major capsid protein	809940	811049	810702	SNP	CDS	Ala255	GCC -> ACC	Ala255 -> Thr	G	A	16.1	19
CP000053.1	CDS	RF_0764	YP_246780.1	putative methyltransferase	820495	821811	821021	SNP	CDS	His176	CAT -> CGT	His176 -> Arg	A	G	11.3	19
CP000053.1	CDS	lipB	YP_247399.1	lipoyltransferase	1469004	1469633	1469504	SNP	CDS	Tyr167	TAC -> TAT	Tyr167 (silent)	C	T	12.3	19
CP000053.1	repeat_region | CDS	RPE-1 Partial | RF_0706	| YP_246722.1	| P pilus assembly protein FimD	760336 | 761214	760437 | 762746	760634	SNP	IGR	197 down | -580 up	T197 -> C		T	C	6.97	19
CP000053.1	repeat_region	RPE-1 Full			389118	389261	389188	SNP	RR	T70	T70 -> C		T	C	7.79	19
CP000053.1	CDS	RF_0646	YP_246662.1	MiaB-like tRNA modifying enzyme	691878	693143	692162	SNP	CDS	Lys95	AAG -> AAA	Lys95 (silent)	G	A	13.2	20
CP000053.1	CDS	pbpA2	YP_246918.1	penicillin-binding protein	965706	967391	966728	SNP	CDS	Thr341	ACT -> ACC	Thr341 (silent)	T	C	12.3	20
CP000053.1	CDS	gyrB	YP_246963.1	DNA gyrase subunit B	1004956	1007382	1005853	SNP	CDS	Ser300	AGC -> TGC	Ser300 -> Cys	A	T	19.1	20
CP000053.1	CDS | repeat_region	bcr2 | RPE-7 Full	YP_246228.1 |	bicyclomycin resistance protein |	235334 | 236591	236509 | 236685	236588	SNP	IGR	79 down | -3 up	C79 -> T		C	T	8.64	20
CP000053.1	CDS	ftsZ	YP_246286.1	cell division protein FtsZ	298620	299978	299405	SNP	CDS	Tyr262	TAT -> TAC	Tyr262 (silent)	T	C	15.1	21
CP000053.1	CDS	pccB	YP_246434.1	propionyl-CoA carboxylase beta chain precursor	441542	443086	442173	SNP	CDS	Asn211	AAC -> AGC	Asn211 -> Ser	A	G	15.1	22
CP000053.1	CDS	mgtE	YP_246967.1	magnesium transporter	1010680	1012050	1011700	SNP	CDS	Ala341	GCC -> ACC	Ala341 -> Thr	G	A	10.4	22
CP000053.1	CDS	petA	YP_247026.1	ubiquinol-cytochrome c reductase, iron-sulfur subunit	1070990	1071523	1071470	SNP	CDS	His161	CAT -> TAT	His161 -> Tyr	C	T	4.12	22
CP000053.1	CDS	dgt	YP_246126.1	deoxyguanosinetriphosphate triphosphohydrolase-like protein	123876	125027	124706	SNP	CDS	Ser277	AGC -> AGA	Ser277 -> Arg	C	A	16.1	23
CP000053.1	CDS	RF_0439	YP_246455.1	MFS type sugar transporter	466054	467361	466940	SNP	CDS	Cys296	TGC -> TTC	Cys296 -> Phe	G	T	6.19	23
CP000053.1	CDS	RF_0439	YP_246455.1	MFS type sugar transporter	466054	467361	466941	SNP	CDS	Cys296	TGC -> TGT	Cys296 (silent)	C	T	6.19	23
CP000053.1	CDS	groEL	YP_246425.1	chaperonin GroEL	428223	429866	428265	SNP	CDS	Val15	GTG -> ATG	Val15 -> Met	G	A	20	25
CP000053.1	CDS	paaY	YP_246714.1	carbonic anhydrase	755687	756196	755898	SNP	CDS	Gly71	GGA -> GTA	Gly71 -> Val	G	T	6.19	28
CP000053.1	CDS	RF_1241	YP_247257.1	S-adenosylmethionine synthetase MetK	1306766	1307317	1306910	SNP	CDS	Ser49	AGT -> GGT	Ser49 -> Gly	A	G	17.1	29
CP000053.1	CDS	aprE	YP_246526.1	alkaline protease secretion protein AprE	544565	546100	545210	SNP	CDS	Phe216	TTC -> CTC	Phe216 -> Leu	T	C	4.76	30
CP000053.1	CDS	hflK	YP_247184.1	protease activity modulator HflK	1240142	1241182	1240777	SNP	CDS	Thr212	ACT -> ACC	Thr212 (silent)	T	C	12.3	30
CP000053.1	CDS	RF_0585	YP_246601.1	hypothetical protein	624596	626545	625557	SNP	CDS	Asn321	AAC -> AGC	Asn321 -> Ser	A	G	6.19	33
CP000053.1	CDS	RF_0226	YP_246242.1	ATPase	251243	252448	252307	SNP	CDS	Ser355	AGC -> AGT	Ser355 (silent)	C	T	15.1	44

## Sheet: LSU_Low
#chr	feature_type	feature_name	feature_acc	product	feature_start	feature_stop	variant_position	variant_type	variant_context	variant_placement	variation_nt	variation_aa	feature_sequence	variant_sequence	variant_quality	variant_depth
CP000053.1	CDS | CDS	RF_0102 | RF_0103	YP_246118.1 | YP_246119.1	transposase | transposase	115319 | 115583	115480 | 116431	115520	SNP	IGR	40 down | 63 up	A40 -> C		A	C	154	285
CP000053.1	CDS | CDS	RF_0102 | RF_0103	YP_246118.1 | YP_246119.1	transposase | transposase	115319 | 115583	115480 | 116431	115541	SNP	IGR	61 down | 42 up	C61 -> A		C	A	163	217
CP000053.1	CDS | CDS	RF_0102 | RF_0103	YP_246118.1 | YP_246119.1	transposase | transposase	115319 | 115583	115480 | 116431	115544	SNP	IGR	64 down | 39 up	G64 -> T		G	T	175	218
CP000053.1	CDS | CDS	RF_0102 | RF_0103	YP_246118.1 | YP_246119.1	transposase | transposase	115319 | 115583	115480 | 116431	115555	SNP	IGR	75 down | 28 up	C75 -> A		C	A	175	223
CP000053.1	CDS	RF_0264	YP_246280.1	ATP-dependent RNA helicase RhlE	292303	293364	292322	INDEL	CDS	Ile7	ATA (N2)	Ile7 (N2)	TAAAAA	TAAAA	39.5	286
CP000053.1	CDS	spoT13	YP_246397.1	guanosine polyphosphate pyrophosphohydrolase/synthetase-like protein	404476	408015	404546	SNP	CDS	Tyr24	2TAT -> TCT	Tyr24 -> Ser	A	C	222	171
CP000053.1	CDS	RF_0447	YP_246463.1	NACHT domain-containing protein	475188	477050	477043	INDEL	CDS	Ser619	AGC (N2)	Ser619 (N2)	GCA	GA,G	44.5	186
CP000053.1	CDS	RF_0477	YP_246493.1	cell surface antigen-like protein Sca7	510075	512240	512175	INDEL	CDS	Asp701	GAT (N1)	Asp701 (N1)	GATATATATAT	GATATATAT	214	266
CP000053.1	CDS | repeat_region	RF_0481 | RPE-6 Full	YP_246497.1 | RPE-6 Full	hypothetical protein | RPE-6 Full	514860 | 515784	515705 | 515891	515775	INDEL	IGR	70 down | 6 up	AGGG70		AGGG	AG	49	217
CP000053.1	repeat_region	RPE-7 Full	RPE-7 Full	RPE-7 Full	525782	525853	525785	SNP	RR	G3	G3 -> T		G	T	16.1	416
CP000053.1	CDS	uvrD	YP_246703.1	DNA helicase II	733515	735479	733581	SNP	CDS	Lys23	1AAA -> GAA	Lys23 -> Glu	A	G	222	368
CP000053.1	CDS	tlc3	YP_246853.1	ADP,ATP carrier protein	882902	884407	883090	SNP	CDS	Phe63	3TTC -> TTA	Phe63 -> Leu	C	A	222	237
CP000053.1	CDS	RF_0850	YP_246866.1	hypothetical protein	899124	901049	901004	SNP	CDS	OPL627	3TGA -> TGC	OPL627 -> Cys	A	C	222	147
CP000053.1	CDS	RF_0850	YP_246866.1	hypothetical protein	899124	901049	901025	INDEL	CDS	Arg634	AGA (N3)	Arg634 (N3)	AG	A	45.5	167
CP000053.1	CDS | CDS	RF_0850 | RF_0851	YP_246866.1 | YP_246867.1	hypothetical protein | hypothetical protein	899124 | 901319	901049 | 901735	901057	SNP	IGR	8 down | 262 up	G8 -> C		G	C	222	202
CP000053.1	CDS | CDS	RF_0850 | RF_0851	YP_246866.1 | YP_246867.1	hypothetical protein | hypothetical protein	899124 | 901319	901049 | 901735	901078	SNP	IGR	29 down | 241 up	G29 -> T		G	T	222	205
CP000053.1	CDS | CDS	RF_0850 | RF_0851	YP_246866.1 | YP_246867.1	hypothetical protein | hypothetical protein	899124 | 901319	901049 | 901735	901080	SNP	IGR	31 down | 239 up	A31 -> C		A	C	222	207
CP000053.1	CDS | CDS	RF_0850 | RF_0851	YP_246866.1 | YP_246867.1	hypothetical protein | hypothetical protein	899124 | 901319	901049 | 901735	901123	SNP	IGR	74 down | 196 up	A74 -> C		A	C	222	251
CP000053.1	CDS | CDS	RF_0850 | RF_0851	YP_246866.1 | YP_246867.1	hypothetical protein | hypothetical protein	899124 | 901319	901049 | 901735	901160	SNP	IGR	111 down | 159 up	A111 -> C		A	C	222	268
CP000053.1	CDS | CDS	RF_0850 | RF_0851	YP_246866.1 | YP_246867.1	hypothetical protein | hypothetical protein	899124 | 901319	901049 | 901735	901195	SNP	IGR	146 down | 124 up	A146 -> T		A	T	222	280
CP000053.1	CDS | CDS	RF_0850 | RF_0851	YP_246866.1 | YP_246867.1	hypothetical protein | hypothetical protein	899124 | 901319	901049 | 901735	901260	SNP	IGR	211 down | 59 up	C211 -> T		C	T	222	276
CP000053.1	CDS | CDS	RF_0850 | RF_0851	YP_246866.1 | YP_246867.1	hypothetical protein | hypothetical protein	899124 | 901319	901049 | 901735	901301	SNP	IGR	252 down | 18 up	G252 -> A		G	A	222	246
CP000053.1	CDS	RF_0851	YP_246867.1	hypothetical protein	901319	901735	901729	INDEL	CDS	Lys137	AAG (N3)	Lys137 (N3)	GCAC	GAC,GC	50.5	231
CP000053.1	CDS	RF_0853	YP_246869.1	NTPase	902241	904217	902719	SNP	CDS	Thr160	2ACA -> AAA	Thr160 -> Lys	C	A	222	238
CP000053.1	CDS	RF_0853	YP_246869.1	NTPase	902241	904217	902743	SNP	CDS	Asp168	2GAT -> GTT	Asp168 -> Val	A	T	222	247
CP000053.1	CDS	RF_0853	YP_246869.1	NTPase	902241	904217	902783	SNP	CDS	Tyr181	3TAT -> TAG	Tyr181 -> OCH	T	G	222	241
CP000053.1	CDS	RF_0853	YP_246869.1	NTPase	902241	904217	902827	SNP	CDS	Ser196	2TCT -> TAT	Ser196 -> Tyr	C	A	222	225
CP000053.1	CDS | repeat_region	uspA | RPE-6 Full	YP_247083.1 | RPE-6 Full	universal stress protein UspA | RPE-6 Full	1128599 | 1129165	1129045 | 1129283	1129118	INDEL	IGR	73 down | 44 up	TCCC73		TCCC	TC	19.5	287
CP000053.1	CDS	rpoC	YP_247161.1		1214318	1218436	1217089	SNP	CDS	Ile924	3ATA -> ATG	Ile924 -> Met	A	G	222	429
CP000053.1	CDS | none	hemE | none	YP_247416.1 | none	uroporphyrinogen decarboxylase | none	1483712 | none	1484752 | none	1485006	INDEL	IGR	254 down	ATTTTT254		ATTTTT	ATTTT	69.5	233

## Sheet: LSU-Lb_Low
#chr	feature_type	feature_name	feature_acc	product	feature_start	feature_stop	variant_position	variant_type	variant_context	variant_placement	variation_nt	variation_aa	feature_sequence	variant_sequence	variant_quality	variant_depth
CP000054.1	repeat_region | CDS	RPE-3 Full | RF_p01	RPE-3 Full | YP_247417.1	RPE-3 Full | transposase	179 | 669	294 | 998	513	SNP	IGR	219 down | 156 up	G219 -> T		G	T	218	126
CP000053.1	repeat_region	RPE-6 Full	RPE-6 Full	RPE-6 Full	914	1014	998	SNP	RR	T84	T84 -> C		T	C	156	26
CP000053.1	repeat_region	RPE-6 Full	RPE-6 Full	RPE-6 Full	914	1014	1000	SNP	RR	C86	C86 -> A		C	A	152	29
CP000053.1	repeat_region | repeat_region	RPE-7 Full | RPE-7 Full	RPE-7 Full | RPE-7 Full	RPE-7 Full | RPE-7 Full	3590 | 3923	3654 | 3980	3788	SNP	IGR	134 down | 135 up	A134 -> T		A	T	4.77	58
CP000054.1	CDS	RF_p05	YP_247421.1	hypothetical protein	3442	5766	4798	SNP	CDS	Asn453	1AAT -> GAT	Asn453 -> Asp	A	G	36	21
CP000054.1	CDS	RF_p05	YP_247421.1	hypothetical protein	3442	5766	4802	SNP	CDS	Thr454	2ACA -> ATA	Thr454 -> Ile	C	T	25	20
CP000054.1	CDS	RF_p05	YP_247421.1	hypothetical protein	3442	5766	4825	SNP	CDS	Asn462	1AAT -> CAT	Asn462 -> His	A	C	39	27
CP000054.1	CDS	RF_p05	YP_247421.1	hypothetical protein	3442	5766	4846	SNP	CDS	Gln469	1CAA -> AAA	Gln469 -> Lys	C	A	10.4	24
CP000054.1	CDS	RF_p05	YP_247421.1	hypothetical protein	3442	5766	4852	SNP	CDS	Val471	1GTA -> ATA	Val471 -> Ile	G	A	10.4	30
CP000054.1	CDS	RF_p05	YP_247421.1	hypothetical protein	3442	5766	4887	SNP	CDS	Phe482	3TTT -> TTC	Phe482 (silent)	T	C	29.8	39
CP000054.1	CDS	RF_p05	YP_247421.1	hypothetical protein	3442	5766	5095	SNP	CDS	Leu552	1TTA -> CTA	Leu552 (silent)	T	C	186	79
CP000054.1	CDS	RF_p06	YP_247422.1	Type I site-specific restriction-modification system, R (restriction) subunit and related helicases	5754	6455	6429	INDEL	CDS	Gln226	CAA (N1)	Gln226 (N1)	CAAGCTTTTGATTATTTAAGCTTTTGATTATTT	CAAGCTTTTGATTATTT,CTAAGCTTTTGATTATTT	177	107
CP000054.1	CDS | CDS	RF_p08 | RF_p09	YP_247424.1 | YP_247425.1	hypothetical protein | hypothetical protein	7444 | 7925	7674 | 8308	7695	INDEL	IGR	21 down | 228 up	CTA21		CTA	CTAATATA	26.5	55
CP000054.1	CDS | CDS	RF_p08 | RF_p09	YP_247424.1 | YP_247425.1	hypothetical protein | hypothetical protein	7444 | 7925	7674 | 8308	7698	INDEL	IGR	24 down | 226 up	TA24		TA	TATACA,TATATCA	197	54
CP000054.1	CDS	RF_p12	YP_247428.1	hypothetical protein	11337	12182	12001	SNP	CDS	Tyr222	2TAT -> TGT	Tyr222 -> Cys	A	G	215	110
CP000054.1	CDS	RF_p16	YP_247432.1	putative Zn-dependent protease	14298	14831	14482	INDEL	CDS	Ile62	ATA (N2)	Ile62 (N2)	TAAA	TAAAA,TTAAAA	30.5	67
CP000054.1	CDS	RF_p16	YP_247432.1	putative Zn-dependent protease	14298	14831	14783	SNP	CDS	Leu162	3CTT -> CTC	Leu162 (silent)	T	C	184	126
CP000054.1	CDS	RF_p17	YP_247433.1	TPR repeat-containing protein	14865	15629	14969	SNP	CDS	Leu35	3CTT -> CTC	Leu35 (silent)	T	C	151	66
CP000054.1	CDS	RF_p17	YP_247433.1	TPR repeat-containing protein	14865	15629	14974	SNP	CDS	Ser37	2AGT -> ATT	Ser37 -> Ile	G	T	133	50
CP000054.1	CDS	RF_p17	YP_247433.1	TPR repeat-containing protein	14865	15629	14976	SNP	CDS	Arg38	1AGG -> TGG	Arg38 -> Trp	A	T	117	50
CP000054.1	CDS	RF_p17	YP_247433.1	TPR repeat-containing protein	14865	15629	14980	SNP	CDS	Phe39	2TTC -> TGC	Phe39 -> Cys	T	G	131	50
CP000054.1	CDS	RF_p17	YP_247433.1	TPR repeat-containing protein	14865	15629	14986	SNP	CDS	Arg41	2CGC -> CTC	Arg41 -> Leu	G	T	133	49
CP000054.1	CDS	RF_p17	YP_247433.1	TPR repeat-containing protein	14865	15629	14994	SNP	CDS	Leu44	1CTC -> TTC	Leu44 -> Phe	C	T	18.3	12
CP000054.1	CDS	RF_p17	YP_247433.1	TPR repeat-containing protein	14865	15629	14996	SNP	CDS	Leu44	3CTC -> CTT	Leu44 (silent)	C	T	32	11
CP000054.1	CDS	RF_p17	YP_247433.1	TPR repeat-containing protein	14865	15629	14999	SNP	CDS	Ile45	3ATC -> ATT | ATC -> ATG	Ile45 (silent) | -> Met	C	T,G	12.3	11
CP000054.1	CDS	RF_p17	YP_247433.1	TPR repeat-containing protein	14865	15629	15000	SNP	CDS	Tyr46	1TAT -> GAT	Tyr46 -> Asp	T	G	11.7	11
CP000054.1	CDS	RF_p17	YP_247433.1	TPR repeat-containing protein	14865	15629	15002	SNP	CDS	Tyr46	3TAT -> TAG	Tyr46 -> OCH	T	G	24	11
CP000054.1	CDS	RF_p17	YP_247433.1	TPR repeat-containing protein	14865	15629	15006	SNP	CDS	Cys48	1TGC -> CGC	Cys48 -> Arg	T	C	24	11
CP000054.1	CDS	RF_p17	YP_247433.1	TPR repeat-containing protein	14865	15629	15007	SNP	CDS	Cys48	2TGC -> TAC	Cys48 -> Tyr	G	A	24	11
CP000054.1	CDS	RF_p17	YP_247433.1	TPR repeat-containing protein	14865	15629	15010	SNP	CDS	Tyr49	2TAT -> TTT	Tyr49 -> Phe	A	T	29	11
CP000054.1	CDS	RF_p17	YP_247433.1	TPR repeat-containing protein	14865	15629	15012	SNP	CDS	Ser50	1AGC -> TGC	Ser50 -> Cys	A	T	29	11
CP000054.1	CDS	RF_p17	YP_247433.1	TPR repeat-containing protein	14865	15629	15015	SNP	CDS	Leu51	1CTC -> TTC	Leu51 -> Phe	C	T	32	11
CP000054.1	CDS	RF_p17	YP_247433.1	TPR repeat-containing protein	14865	15629	15020	SNP	CDS	Leu52	3CTC -> CTT	Leu52 (silent)	C	T	33	11
CP000054.1	CDS	RF_p17	YP_247433.1	TPR repeat-containing protein	14865	15629	15021	SNP	CDS	Ile53	1ATC -> TTC	Ile53 -> Phe	A	T	33	11
CP000054.1	CDS	RF_p17	YP_247433.1	TPR repeat-containing protein	14865	15629	15023	SNP	CDS	Ile53	3ATC -> ATG	Ile53 -> Met	C	G	33	11
CP000054.1	CDS	RF_p17	YP_247433.1	TPR repeat-containing protein	14865	15629	15024	SNP	CDS	Leu54	1TTG -> CTG	Leu54 (silent)	T	C	33	11
CP000054.1	CDS	RF_p17	YP_247433.1	TPR repeat-containing protein	14865	15629	15025	SNP	CDS	Leu54	2TTG -> TCG	Leu54 -> Ser	T	C	33	11
CP000054.1	CDS	RF_p17	YP_247433.1	TPR repeat-containing protein	14865	15629	15026	SNP	CDS	Leu54	3TTG -> TTC	Leu54 -> Phe	G	C	33	11
CP000054.1	CDS	RF_p17	YP_247433.1	TPR repeat-containing protein	14865	15629	15027	SNP	CDS	Pro55	1CCC -> GCC	Pro55 -> Ala	C	G	33	11
CP000054.1	CDS	RF_p17	YP_247433.1	TPR repeat-containing protein	14865	15629	15033	SNP	CDS	Phe57	1TTC -> ATC	Phe57 -> Ile	T	A	30	11
CP000054.1	CDS	RF_p17	YP_247433.1	TPR repeat-containing protein	14865	15629	15034	SNP	CDS	Phe57	2TTC -> TGC	Phe57 -> Cys	T	G	33	11
CP000054.1	CDS	RF_p18	YP_247434.1	TPR repeat-containing protein	15675	16934	16864	INDEL	CDS	Gly397	GGA (N2)	Gly397 (N2)	GAATGAGCA	GAATGAGCAAAATGAGCA	214	61
CP000054.1	CDS	RF_p19	YP_247435.1	hypothetical protein	17327	18517	17345	INDEL	CDS	Thr7	ACC (N1)	Thr7 (N1)	ACC	ACCC	11.8	48
CP000054.1	CDS	RF_p24	YP_247440.1	hypothetical protein	20997	21536	21484	INDEL	CDS	Lys163	AAG (N2)	Lys163 (N2)	AG	AGG,AAGG	36.5	103
CP000054.1	CDS | CDS	RF_p24 | sca12	YP_247440.1 | YP_247441.1	hypothetical protein | cell surface antigen-like protein Sca12	20997 | 22243	21536 | 23673	21767	SNP	IGR	231 down | 476 up	T231 -> C		T	C	24	137
CP000054.1	CDS | CDS	RF_p24 | sca12	YP_247440.1 | YP_247441.1	hypothetical protein | cell surface antigen-like protein Sca12	20997 | 22243	21536 | 23673	21885	SNP	IGR	349 down | 358 up	A349 -> G		A	G	3.54	61
CP000054.1	CDS | CDS	RF_p24 | sca12	YP_247440.1 | YP_247441.1	hypothetical protein | cell surface antigen-like protein Sca12	20997 | 22243	21536 | 23673	21885	INDEL	IGR	349 down | 353.900000000001 up	AAGAT349		AAGAT	AAGATCTGAGAT	89.5	61
CP000053.1	CDS	sca1	YP_246038.1	cell surface antigen Sca1	20794	25905	24824	SNP	CDS	Glu1344	2GAG -> GGG	Glu1344 -> Gly	A	G	222	98
CP000054.1	CDS	RF_p27	YP_247443.1	hypothetical protein	26366	28165	26408	SNP	CDS	Lys15	1AAA -> CAA	Lys15 -> Gln	A	C	58	43
CP000054.1	CDS	RF_p27	YP_247443.1	hypothetical protein	26366	28165	26443	SNP	CDS	Lys26	3AAG -> AAT	Lys26 -> Asn	G	T	78	37
CP000054.1	CDS	RF_p27	YP_247443.1	hypothetical protein	26366	28165	26449	SNP	CDS	Asp28	3GAT -> GAC	Asp28 (silent)	T	C	73	35
CP000054.1	CDS	RF_p27	YP_247443.1	hypothetical protein	26366	28165	26469	SNP	CDS	Ile35	2ATC -> ACC	Ile35 -> Thr	T	C	69	24
CP000054.1	CDS	RF_p27	YP_247443.1	hypothetical protein	26366	28165	26470	SNP	CDS	Ile35	3ATC -> ATT	Ile35 (silent)	C	T	73	24
CP000054.1	CDS	RF_p27	YP_247443.1	hypothetical protein	26366	28165	26474	SNP	CDS	His37	1CAC -> AAC	His37 -> Asn	C	A	82	22
CP000054.1	CDS	RF_p27	YP_247443.1	hypothetical protein	26366	28165	26508	SNP	CDS	Pro48	2CCA -> CAA	Pro48 -> Gln	C	A	68	15
CP000054.1	CDS	RF_p27	YP_247443.1	hypothetical protein	26366	28165	26526	SNP	CDS	Ala54	2GCA -> GTA	Ala54 -> Val	C	T	28.3	12
CP000054.1	CDS	RF_p27	YP_247443.1	hypothetical protein	26366	28165	26751	SNP	CDS	Ser129	2AGC -> AAC	Ser129 -> Asn	G	A	4.14	8
CP000054.1	CDS	RF_p27	YP_247443.1	hypothetical protein	26366	28165	26752	SNP	CDS	Ser129	3AGC -> AGT	Ser129 (silent)	C	T	4.14	8
CP000054.1	CDS	RF_p27	YP_247443.1	hypothetical protein	26366	28165	26760	SNP	CDS	Ala132	2GCA -> GAA	Ala132 -> Glu	C	A	6.98	9
CP000054.1	CDS	RF_p27	YP_247443.1	hypothetical protein	26366	28165	26781	SNP	CDS	Ala139	2GCA -> GTA	Ala139 -> Val	C	T	11.3	9
CP000054.1	CDS	RF_p27	YP_247443.1	hypothetical protein	26366	28165	26793	SNP	CDS	Pro143	2CCT -> CTT	Pro143 -> Leu	C	T	10.4	9
CP000054.1	CDS	RF_p27	YP_247443.1	hypothetical protein	26366	28165	26817	SNP	CDS	Ile151	2ATT -> ACT	Ile151 -> Thr	T	C	10.4	8
CP000054.1	CDS	RF_p27	YP_247443.1	hypothetical protein	26366	28165	26819	SNP	CDS	Ala152	1GCT -> ACT	Ala152 -> Thr	G	A	10.4	8
CP000054.1	CDS	RF_p27	YP_247443.1	hypothetical protein	26366	28165	26827	SNP	CDS	Asn154	3AAC -> AAA	Asn154 -> Lys	C	A	10.4	8
CP000054.1	CDS	RF_p27	YP_247443.1	hypothetical protein	26366	28165	26852	SNP	CDS	Asp163	1GAT -> AAT	Asp163 -> Asn	G	A	7.08	8
CP000054.1	CDS	RF_p27	YP_247443.1	hypothetical protein	26366	28165	26862	SNP	CDS	Ser166	2AGT -> AAT	Ser166 -> Asn	G	A	4.16	7
CP000054.1	CDS	RF_p27	YP_247443.1	hypothetical protein	26366	28165	26876	SNP	CDS	Leu171	1TTA -> CTA	Leu171 (silent)	T	C	4.16	7
CP000053.1	CDS	RF_0025	YP_246041.1	hypothetical protein	28185	28883	28262	SNP	CDS	Thr26	3ACA -> ACT	Thr26 (silent)	A	T	210	75
CP000053.1	CDS	RF_0026	YP_246042.1	TPR repeat-containing protein	28998	30647	30055	SNP	CDS	Asp353	2GAC -> GTC	Asp353 -> Val	A	T	219	89
CP000054.1	CDS	RF_p31	YP_247447.1	transposase	31276	31518	31473	SNP	CDS	Asn66	3AAT -> AAC	Asn66 (silent)	T	C	73	90
CP000054.1	CDS	RF_p31	YP_247447.1	transposase	31276	31518	31474	SNP	CDS	Ala67	1GCG -> ACG	Ala67 -> Thr	G	A	50	90
CP000054.1	CDS	RF_p31	YP_247447.1	transposase	31276	31518	31475	SNP	CDS	Ala67	2GCG -> GAG	Ala67 -> Glu	C	A	94	90
CP000054.1	CDS	RF_p34	YP_247450.1	DNA polymerase III subunit epsilon	33232	34365	33731	SNP	CDS	Cys167	2TGC -> TAC	Cys167 -> Tyr	G	A	222	107
CP000054.1	CDS	parB	YP_247451.1	ParB-like nuclease domain-containing protein	34391	35149	34504	SNP	CDS	Ser38	3AGC -> AGT	Ser38 (silent)	C	T	15.1	179
CP000054.1	CDS	parB	YP_247451.1	ParB-like nuclease domain-containing protein	34391	35149	34527	SNP	CDS	Phe46	2TTT -> TGT	Phe46 -> Cys	T	G	46	186
CP000054.1	CDS	parB	YP_247451.1	ParB-like nuclease domain-containing protein	34391	35149	34530	SNP	CDS	Asn47	2AAT -> AGT	Asn47 -> Ser	A	G	41	185
CP000054.1	CDS	parB	YP_247451.1	ParB-like nuclease domain-containing protein	34391	35149	34531	SNP	CDS	Asn47	3AAT -> AAC	Asn47 (silent)	T	C	43	186
CP000054.1	CDS	parB	YP_247451.1	ParB-like nuclease domain-containing protein	34391	35149	34649	SNP	CDS	Arg87	1AGA -> TGA	Arg87 -> OPL	A	T	82	202
CP000054.1	CDS	parB	YP_247451.1	ParB-like nuclease domain-containing protein	34391	35149	34658	SNP	CDS	Gly90	1GGT -> AGT	Gly90 -> Ser	G	A	83	187
CP000054.1	CDS	parB	YP_247451.1	ParB-like nuclease domain-containing protein	34391	35149	34663	SNP	CDS	Ala91	3GCA -> GCT	Ala91 (silent)	A	T	83	197
CP000054.1	CDS	parB	YP_247451.1	ParB-like nuclease domain-containing protein	34391	35149	34702	SNP	CDS	Ser104	3AGT -> AGC	Ser104 (silent)	T	C	86	195
CP000054.1	CDS	parB	YP_247451.1	ParB-like nuclease domain-containing protein	34391	35149	34889	SNP	CDS	Cys167	1TGC -> GGC	Cys167 -> Gly	T	G	9.52	216
CP000054.1	CDS	parB	YP_247451.1	ParB-like nuclease domain-containing protein	34391	35149	34907	SNP	CDS	Val173	1GTC -> ATC	Val173 -> Ile	G	A	3.54	205
CP000053.1	CDS	RF_0034	YP_246050.1	hypothetical protein	35094	36698	35387	SNP	CDS	Cys98	3TGT -> TGC	Cys98 (silent)	T	C	178	68
CP000054.1	CDS | CDS	RF_p36 | traD_Ti	YP_247452.1 | YP_247453.1	hypothetical protein | conjugative transfer protein TraD_Ti	35415 | 36409	36155 | 36666	36251	SNP	IGR	96 down | 158 up	G96 -> A		G	A	4.77	177
CP000054.1	CDS	RF_p39	YP_247455.1	conjugative transfer protein TraA_Ti	36852	39575	38591	SNP	CDS	Thr580	3ACG -> ACT	Thr580 (silent)	G	T	23	131
CP000054.1	CDS	RF_p39	YP_247455.1	conjugative transfer protein TraA_Ti	36852	39575	38612	SNP	CDS	Ala587	3GCC -> GCA	Ala587 (silent)	C	A	25	131
CP000054.1	CDS	RF_p39	YP_247455.1	conjugative transfer protein TraA_Ti	36852	39575	38643	SNP	CDS	Leu598	1TTA -> CTA	Leu598 (silent)	T	C	14.2	127
CP000054.1	CDS	RF_p39	YP_247455.1	conjugative transfer protein TraA_Ti	36852	39575	38717	SNP	CDS	Tyr622	3TAT -> TAC	Tyr622 (silent)	T	C	158	118
CP000054.1	CDS	RF_p39	YP_247455.1	conjugative transfer protein TraA_Ti	36852	39575	39083	SNP	CDS	Lys744	3AAG -> AAA	Lys744 (silent)	G	A	19.1	196
CP000054.1	CDS	RF_p39	YP_247455.1	conjugative transfer protein TraA_Ti	36852	39575	39129	SNP	CDS	Trp760	1TGG -> CGG	Trp760 -> Arg	T	C	46	184
CP000054.1	CDS	RF_p39	YP_247455.1	conjugative transfer protein TraA_Ti	36852	39575	39164	SNP	CDS	Thr771	3ACT -> ACC	Thr771 (silent)	T	C	34	164
CP000054.1	CDS	RF_p39	YP_247455.1	conjugative transfer protein TraA_Ti	36852	39575	39227	SNP	CDS	Gly792	3GGA -> GGT	Gly792 (silent)	A	T	62	154
CP000054.1	CDS	RF_p39	YP_247455.1	conjugative transfer protein TraA_Ti	36852	39575	39236	SNP	CDS	Ala795	3GCG -> GCA	Ala795 (silent)	G	A	33	147
CP000054.1	CDS	RF_p39	YP_247455.1	conjugative transfer protein TraA_Ti	36852	39575	39245	SNP	CDS	Val798	3GTG -> GTA	Val798 (silent)	G	A	68	139
CP000054.1	CDS	RF_p39	YP_247455.1	conjugative transfer protein TraA_Ti	36852	39575	39248	SNP	CDS	Leu799	3CTC -> CTG	Leu799 (silent)	C	G	43	139
CP000054.1	CDS	RF_p39	YP_247455.1	conjugative transfer protein TraA_Ti	36852	39575	39278	SNP	CDS	Leu809	3CTT -> CTG	Leu809 (silent)	T	G	106	139
CP000054.1	CDS	RF_p39	YP_247455.1	conjugative transfer protein TraA_Ti	36852	39575	39335	SNP	CDS	Val828	3GTA -> GTT	Val828 (silent)	A	T	43	148
CP000054.1	CDS	RF_p39	YP_247455.1	conjugative transfer protein TraA_Ti	36852	39575	39340	SNP	CDS	Lys830	2AAA -> ACA	Lys830 -> Thr	A	C	54	149
CP000054.1	CDS	RF_p39	YP_247455.1	conjugative transfer protein TraA_Ti	36852	39575	39344	SNP	CDS	Val831	3GTT -> GTA	Val831 (silent)	T	A	46	152
CP000054.1	CDS	RF_p39	YP_247455.1	conjugative transfer protein TraA_Ti	36852	39575	39356	SNP	CDS	Phe835	3TTC -> TTT	Phe835 (silent)	C	T	50	152
CP000054.1	CDS	RF_p39	YP_247455.1	conjugative transfer protein TraA_Ti	36852	39575	39389	SNP	CDS	Thr846	3ACG -> ACT	Thr846 (silent)	G	T	35	144
CP000054.1	CDS	RF_p39	YP_247455.1	conjugative transfer protein TraA_Ti	36852	39575	39413	SNP	CDS	Glu854	3GAA -> GAC	Glu854 -> Asp	A	C	22	143
CP000054.1	CDS	RF_p40	YP_247456.1	hypothetical protein	39597	40670	39731	SNP	CDS	Asp45	3GAT -> GAC	Asp45 (silent)	T	C	27	183
CP000054.1	CDS	RF_p40	YP_247456.1	hypothetical protein	39597	40670	39784	SNP	CDS	Val63	2GTG -> GCG	Val63 -> Ala	T	C	16.1	135
CP000054.1	CDS	RF_p40	YP_247456.1	hypothetical protein	39597	40670	40294	SNP	CDS	Val233	2GTG -> GAG	Val233 -> Glu	T	A	8.64	214
CP000054.1	CDS	RF_p40	YP_247456.1	hypothetical protein	39597	40670	40298	SNP	CDS	Glu234	3GAG -> GAA	Glu234 (silent)	G	A	10.4	212
CP000054.1	CDS	RF_p40	YP_247456.1	hypothetical protein	39597	40670	40341	SNP	CDS	His249	1CAT -> AAT	His249 -> Asn	C	A	11.3	224
CP000054.1	CDS	RF_p41	YP_247457.1	transposase	40689	41741	41016	SNP	CDS	Val110	1GTT -> ATT	Val110 -> Ile	G	A	7.8	160
CP000054.1	CDS	RF_p41	YP_247457.1	transposase	40689	41741	41066	SNP	CDS	Leu126	3CTA -> CTC	Leu126 (silent)	A	C	17.1	184
CP000054.1	CDS	RF_p41	YP_247457.1	transposase	40689	41741	41091	SNP	CDS	Ser135	1TCA -> GCA	Ser135 -> Ala	T	G	28	194
CP000054.1	CDS	RF_p41	YP_247457.1	transposase	40689	41741	41127	SNP	CDS	Leu147	1CTG -> TTG	Leu147 (silent)	C	T	42	216
CP000054.1	CDS	RF_p41	YP_247457.1	transposase	40689	41741	41138	SNP	CDS	Val150	3GTA -> GTC	Val150 (silent)	A	C	30	210
CP000054.1	CDS	RF_p41	YP_247457.1	transposase	40689	41741	41141	SNP	CDS	Tyr151	3TAT -> TAC	Tyr151 (silent)	T	C	7.8	207
CP000054.1	CDS	RF_p41	YP_247457.1	transposase	40689	41741	41144	SNP	CDS	Pro152	3CCA -> CCC	Pro152 (silent)	A	C	36	206
CP000054.1	CDS	RF_p41	YP_247457.1	transposase	40689	41741	41145	SNP	CDS	Leu153	1TTA -> CTA	Leu153 (silent)	T	C	28	206
CP000054.1	CDS	RF_p41	YP_247457.1	transposase	40689	41741	41159	SNP	CDS	Asn157	3AAT -> AAC	Asn157 (silent)	T	C	43	224
CP000054.1	CDS	RF_p41	YP_247457.1	transposase	40689	41741	41160	SNP	CDS	Gly158	1GGC -> AGC	Gly158 -> Ser	G	A	41	229
CP000054.1	CDS	RF_p41	YP_247457.1	transposase	40689	41741	41164	SNP	CDS	Lys159	2AAA -> ACA	Lys159 -> Thr	A	C	41	238
CP000054.1	CDS	RF_p41	YP_247457.1	transposase	40689	41741	41192	SNP	CDS	Ile168	3ATC -> ATT	Ile168 (silent)	C	T	68	280
CP000054.1	CDS	RF_p41	YP_247457.1	transposase	40689	41741	41199	SNP	CDS	Leu171	1CTA -> TTA	Leu171 (silent)	C	T	33	281
CP000054.1	CDS	RF_p41	YP_247457.1	transposase	40689	41741	41201	SNP	CDS	Leu171	3CTA -> CTG	Leu171 (silent)	A	G	74	282
CP000054.1	CDS	RF_p41	YP_247457.1	transposase	40689	41741	41267	SNP	CDS	Asp193	3GAT -> GAC	Asp193 (silent)	T	C	94	293
CP000054.1	CDS	RF_p41	YP_247457.1	transposase	40689	41741	41279	SNP	CDS	Glu197	3GAA -> GAC	Glu197 -> Asp	A	C	92	306
CP000054.1	CDS	RF_p41	YP_247457.1	transposase	40689	41741	41291	SNP	CDS	Lys201	3AAG -> AAA	Lys201 (silent)	G	A	75	315
CP000054.1	CDS	RF_p41	YP_247457.1	transposase	40689	41741	41297	SNP	CDS	Ala203	3GCT -> GCA	Ala203 (silent)	T	A	86	316
CP000054.1	CDS	RF_p41	YP_247457.1	transposase	40689	41741	41312	SNP	CDS	Leu208	3CTA -> CTG	Leu208 (silent)	A	G	92	323
CP000054.1	CDS	RF_p41	YP_247457.1	transposase	40689	41741	41333	SNP	CDS	Ile215	3ATC -> ATT	Ile215 (silent)	C	T	85	325
CP000054.1	CDS	RF_p41	YP_247457.1	transposase	40689	41741	41397	SNP	CDS	Leu237	1CTT -> ATT	Leu237 -> Ile	C	A	27	294
CP000054.1	CDS	RF_p41	YP_247457.1	transposase	40689	41741	41399	SNP	CDS	Leu237	3CTT -> CTG	Leu237 (silent)	T	G	56	296
CP000054.1	CDS	RF_p41	YP_247457.1	transposase	40689	41741	41423	SNP	CDS	Glu245	3GAA -> GAG	Glu245 (silent)	A	G	71	267
CP000054.1	CDS	RF_p41	YP_247457.1	transposase	40689	41741	41450	SNP	CDS	Lys254	3AAG -> AAA	Lys254 (silent)	G	A	21	242
CP000054.1	CDS	RF_p41	YP_247457.1	transposase	40689	41741	41456	SNP	CDS	Glu256	3GAG -> GAA	Glu256 (silent)	G	A	57	224
CP000054.1	CDS	RF_p41	YP_247457.1	transposase	40689	41741	41474	SNP	CDS	Glu262	3GAG -> GAA	Glu262 (silent)	G	A	19.1	195
CP000054.1	CDS	RF_p44	YP_247460.1	putative conjugative transfer protein TraD_F	43247	44176	43248	SNP	CDS	Leu1	2TTA -> TAA	Leu1 -> AMB	T	A	159	118
CP000054.1	CDS | CDS	RF_p44 | RF_p45	YP_247460.1 | YP_247461.1	putative conjugative transfer protein TraD_F | hypothetical protein	43247 | 44188	44176 | 44466	44177	INDEL	IGR	1 down | 3 up	TACTAGGAA1		TACTAGGAA	TA,TAA	144	69
CP000053.1	CDS	RF_0046	YP_246062.1	cell surface antigen-like protein Sca10	47449	48687	47505	SNP	CDS	Met19	3ATG -> ATT	Met19 -> Ile	G	T	180	49
CP000054.1	CDS	RF_p54	YP_247470.1	transposase	50210	50902	50502	SNP	CDS	Thr98	2ACT -> ATT	Thr98 -> Ile	C	T	190	82
CP000054.1	CDS	RF_p61	YP_247477.1	transposase	55764	56879	56052	SNP	CDS	OCH97	1TAG -> AAG	OCH97 -> Lys	T	A	48	245
CP000054.1	CDS	RF_p61	YP_247477.1	transposase	55764	56879	56085	SNP	CDS	Val108	1GTC -> ATC	Val108 -> Ile	G	A	59	285
CP000054.1	CDS	RF_p61	YP_247477.1	transposase	55764	56879	56097	SNP	CDS	AMB112	1TAA -> CAA	AMB112 -> Gln	T	C	17.1	298
CP000054.1	CDS	RF_p61	YP_247477.1	transposase	55764	56879	56178	SNP	CDS	Glu139	1GAG -> TAG	Glu139 -> OCH	G	T	61	317
CP000054.1	CDS	RF_p61	YP_247477.1	transposase	55764	56879	56223	SNP	CDS	Tyr154	1TAT -> CAT	Tyr154 -> His	T	C	74	247
CP000054.1	CDS	RF_p61	YP_247477.1	transposase	55764	56879	56277	SNP	CDS	Val172	1GTC -> ATC	Val172 -> Ile	G	A	22	184
CP000054.1	CDS	RF_p61	YP_247477.1	transposase	55764	56879	56280	SNP	CDS	Tyr173	1TAC -> AAC	Tyr173 -> Asn	T	A	30	183
CP000054.1	CDS	RF_p61	YP_247477.1	transposase	55764	56879	56296	SNP	CDS	Ala178	2GCC -> GTC	Ala178 -> Val	C	T	22	158
CP000054.1	CDS	RF_p61	YP_247477.1	transposase	55764	56879	56298	SNP	CDS	Ala179	1GCC -> ACC	Ala179 -> Thr	G	A	8.64	150
CP000054.1	CDS	RF_p61	YP_247477.1	transposase	55764	56879	56306	SNP	CDS	His181	3CAT -> CAA	His181 -> Gln	T	A	7.8	143
CP000054.1	CDS	RF_p62	YP_247478.1	hypothetical protein	56892	58055	57383	SNP	CDS	Cys164	3TGT -> TGC	Cys164 (silent)	T	C	188	170
CP000054.1	CDS | CDS	RF_p65 | RF_p66	YP_247481.1 | YP_247482.1	hypothetical protein | site-specific recombinase	59110 | 60292	59523 | 60840	60275	INDEL	IGR	752 down | 16 up	AA752		AA	AATATAAGATA	19.5	51
CP000054.1	CDS | CDS	RF_p65 | RF_p66	YP_247481.1 | YP_247482.1	hypothetical protein | site-specific recombinase	59110 | 60292	59523 | 60840	60277	INDEL	IGR	754 down | 12 up	CTAT754		CTAT	CTATAAGATATTAT	138	51
CP000054.1	CDS | CDS	RF_p65 | RF_p66	YP_247481.1 | YP_247482.1	hypothetical protein | site-specific recombinase	59110 | 60292	59523 | 60840	60280	INDEL	IGR	757 down | 12 up	T757		T	TAAGATATTATG	64.5	64
CP000054.1	CDS	RF_p67	YP_247483.1	transposase	61171	61350	61236	SNP	CDS	Glu22	3GAA -> GAG	Glu22 (silent)	A	G	214	134
CP000054.1	CDS | CDS	RF_p67 | RF_p68	YP_247483.1 | YP_247484.1	transposase | hypothetical protein	61171 | 61733	61350 | 62689	61654	SNP	IGR	304 down | 79 up	T304 -> C		T	C	222	139
CP000053.1	CDS	ompW	YP_246076.1	OmpW family outer-membrane protein	61597	62331	61888	SNP	CDS	Glu98	1GAA -> AAA	Glu98 -> Lys	G	A	221	92
CP000054.1	CDS	RF_p68	YP_247484.1	hypothetical protein	61733	62689	61949	SNP	CDS	Phe73	1TTT -> CTT	Phe73 -> Leu	T	C	222	135
CP000054.1	CDS	RF_p68	YP_247484.1	hypothetical protein	61733	62689	62351	SNP	CDS	Leu207	1CTG -> TTG	Leu207 (silent)	C	T	218	88
CP000053.1	CDS	sca2	YP_246083.1	cell surface antigen Sca2	68331	73145	73125	SNP	CDS	Val1599	1GTG -> ATG	Val1599 -> Met	G	A	172	42
CP000053.1	CDS | CDS	sca2 | cysS	YP_246083.1 | YP_246084.1	cell surface antigen Sca2 | cysteinyl-tRNA synthetase	68331 | 73318	73145 | 74697	73217	SNP	IGR	72 down | 101 up	T72 -> A		T	A	137	29
CP000053.1	CDS	virB4_1	YP_246104.1	type IV secretion system ATPase VirB4	91953	94370	94170	SNP	CDS	Ser740	1TCT -> CCT	Ser740 -> Pro	T	C	202	75
CP000053.1	CDS	virB6_3	YP_246107.1	TrbL/VirB6 plasmid conjugative transfer protein	99973	102906	100679	SNP	CDS	Lys236	2AAA -> AGA	Lys236 -> Arg	A	G	157	32
CP000053.1	CDS | CDS	RF_0102 | RF_0103	YP_246118.1 | YP_246119.1	transposase | transposase	115319 | 115583	115480 | 116431	115515	SNP	IGR	35 down | 68 up	T35 -> C		T	C	10.5	9
CP000053.1	CDS | CDS	RF_0102 | RF_0103	YP_246118.1 | YP_246119.1	transposase | transposase	115319 | 115583	115480 | 116431	115516	SNP	IGR	36 down | 67 up	G36 -> A		G	A	16.1	8
CP000053.1	CDS | CDS	RF_0102 | RF_0103	YP_246118.1 | YP_246119.1	transposase | transposase	115319 | 115583	115480 | 116431	115517	SNP	IGR	37 down | 66 up	C37 -> A		C	A	16.1	8
CP000053.1	CDS | CDS	RF_0102 | RF_0103	YP_246118.1 | YP_246119.1	transposase | transposase	115319 | 115583	115480 | 116431	115520	SNP	IGR	40 down | 63 up	A40 -> C		A	C	16.1	8
CP000053.1	CDS | CDS	RF_0102 | RF_0103	YP_246118.1 | YP_246119.1	transposase | transposase	115319 | 115583	115480 | 116431	115541	SNP	IGR	61 down | 42 up	C61 -> A		C	A	52	19
CP000053.1	CDS | CDS	RF_0102 | RF_0103	YP_246118.1 | YP_246119.1	transposase | transposase	115319 | 115583	115480 | 116431	115544	SNP	IGR	64 down | 39 up	G64 -> T		G	T	53	19
CP000053.1	CDS | CDS	RF_0102 | RF_0103	YP_246118.1 | YP_246119.1	transposase | transposase	115319 | 115583	115480 | 116431	115555	SNP	IGR	75 down | 28 up	C75 -> A		C	A	55	18
CP000053.1	CDS	RF_0105	YP_246121.1	transposase	117487	117729	117530	SNP	CDS	Arg15	2CGC -> CTC	Arg15 -> Leu	G	T	134	54
CP000053.1	CDS	RF_0105	YP_246121.1	transposase	117487	117729	117531	SNP	CDS	Arg15	3CGC -> CGT	Arg15 (silent)	C	T	111	55
CP000053.1	CDS	RF_0105	YP_246121.1	transposase	117487	117729	117532	SNP	CDS	Ile16	1ATT -> GTT	Ile16 -> Val	A	G	129	55
CP000053.1	CDS	parC	YP_246123.1	DNA topoisomerase IV subunit A	118779	120992	119849	SNP	CDS	Lys357	3AAG -> AAA	Lys357 (silent)	G	A	222	91
CP000053.1	CDS	dgt	YP_246126.1	deoxyguanosinetriphosphate triphosphohydrolase-like protein	123876	125027	124706	SNP	CDS	Ser277	3AGC -> AGA	Ser277 -> Arg	C	A	222	70
CP000053.1	CDS	ftsH	YP_246155.1	ATP-dependent metalloprotease FtsH	155204	157111	157084	SNP	CDS	Ser627	3AGT -> AGC	Ser627 (silent)	T	C	204	76
CP000053.1	CDS	RF_0144	YP_246160.1	hypothetical protein	160292	160660	160567	SNP	CDS	Phe92	3TTT -> TTA	Phe92 -> Leu	T	A	222	95
CP000053.1	CDS	RF_0150	YP_246166.1	ClpB protein	165727	167853	165729	SNP	CDS	Leu1	3TTA -> TTT	Leu1 -> Phe	A	T	118	38
CP000053.1	CDS | CDS	RF_0151 | RF_0152	YP_246167.1 | YP_246168.1	hypothetical protein | hypothetical protein	167966 | 169613	169132 | 169948	169182	INDEL	IGR	50 down | 431 up	A50		A	AG,AAG	43.5	45
CP000053.1	CDS	RF_0154	YP_246170.1	hypothetical protein	170700	172304	171173	SNP	CDS	Thr158	3ACG -> ACA	Thr158 (silent)	G	A	197	73
CP000053.1	CDS	RF_0154	YP_246170.1	hypothetical protein	170700	172304	171406	INDEL	CDS	Val236	GTA (N2)	Val236 (N2)	TAA	TAAA	25.5	52
CP000053.1	CDS	RF_0157	YP_246173.1	hypothetical protein	174157	174444	174352	INDEL	CDS	Glu66	GAA (N1)	Glu66 (N1)	GAAGAAATGACA	GA	4.44	54
CP000053.1	CDS	RF_0157	YP_246173.1	hypothetical protein	174157	174444	174353	INDEL	CDS	Glu66	GAA (N2)	Glu66 (N2)	AAGAAATGACAGAAATGACAGAAAT	AAGAAATGACAGAAAT	116	52
CP000053.1	CDS	RF_0157	YP_246173.1	hypothetical protein	174157	174444	174356	INDEL	CDS	Glu67	GAA (N2)	Glu67 (N2)	AAATGACAGAA	AAA	19.5	30
CP000053.1	CDS	RF_0157	YP_246173.1	hypothetical protein	174157	174444	174363	INDEL	CDS	Thr69	ACA (N3)	Thr69 (N3)	AGAAATGAC	A	26.5	58
CP000053.1	CDS	RF_0157	YP_246173.1	hypothetical protein	174157	174444	174370	INDEL	CDS	Thr72	ACA (N1)	Thr72 (N1)	ACAGAAATC	A	35.5	56
CP000053.1	CDS | CDS	RF_0157 | RF_0158	YP_246173.1 | YP_246174.1	hypothetical protein | transposase	174157 | 174533	174444 | 175486	174461	SNP	IGR	17 down | 72 up	C17 -> T		C	T	179	79
CP000053.1	CDS	RF_0159	YP_246175.1	transposase	175561	175803	175758	SNP	CDS	Asn66	3AAT -> AAC	Asn66 (silent)	T	C	42	54
CP000053.1	CDS	RF_0159	YP_246175.1	transposase	175561	175803	175759	SNP	CDS	Ala67	1GCG -> ACG	Ala67 -> Thr	G	A	37	55
CP000053.1	CDS	RF_0159	YP_246175.1	transposase	175561	175803	175760	SNP	CDS	Ala67	2GCG -> GAG	Ala67 -> Glu	C	A	46	55
CP000053.1	CDS	RF_0164	YP_246180.1	hypothetical protein	180581	181243	180689	SNP	CDS	Lys37	1AAA -> GAA	Lys37 -> Glu	A	G	217	63
CP000053.1	CDS	RF_0165	YP_246181.1	superfamily I DNA/RNA helicase	181625	184711	184398	SNP	CDS	Glu925	2GAA -> GCA	Glu925 -> Ala	A	C	217	74
CP000053.1	CDS	RF_0189	YP_246205.1	hypothetical protein	205556	205795	205563	SNP	CDS	Tyr3	2TAT -> TGT	Tyr3 -> Cys	A	G	222	78
CP000053.1	CDS	tgt	YP_246207.1	queuine tRNA-ribosyltransferase	206923	208008	207351	INDEL	CDS	Met143	ATG (N3)	Met143 (N3)	GGC	G	31.5	73
CP000053.1	CDS	tgt	YP_246207.1	queuine tRNA-ribosyltransferase	206923	208008	207591	SNP	CDS	Gln223	3CAG -> CAA	Gln223 (silent)	G	A	201	61
CP000053.1	CDS | repeat_region	RF_0193 | RPE-6 Full	YP_246209.1 | RPE-6 Full	hypothetical protein | RPE-6 Full	210363 | 211062	210773 | 211184	210899	SNP	IGR	126 down | 163 up	A126 -> G		A	G	199	52
CP000053.1	repeat_region | CDS	RPE-7 Full | lpxK	RPE-7 Full | YP_246212.1	RPE-7 Full | tetraacyldisaccharide 4	213016 | 213170	213095 | 214147	213096	SNP	IGR	1 down | 74 up	C1 -> T		C	T	221	90
CP000053.1	CDS	rompB	YP_246221.1	Outer membrane protein B	219976	224940	220559	SNP	CDS	Arg195	2AGA -> AAA	Arg195 -> Lys	G	A	194	52
CP000053.1	repeat_region	RPE-7 Full	RPE-7 Full	RPE-7 Full	225329	225425	225344	SNP	RR	A15	A15 -> G		A	G	221	101
CP000053.1	CDS	ccmF	YP_246223.1	cytochrome c-type biogenesis protein CcmF	227828	229849	228389	SNP	CDS	Lys188	1AAA -> GAA	Lys188 -> Glu	A	G	208	85
CP000053.1	CDS	RF_0209	YP_246225.1	hypothetical protein	231378	233237	232801	SNP	CDS	Gly475	2GGT -> GAT | GGT -> GTT	Gly475 -> Asp | -> Val	G	A,T	195	67
CP000053.1	CDS	lolD	YP_246226.1	lipoprotein releasing system ATP-binding protein LolD	233302	233967	233648	SNP	CDS	Ser116	2TCT -> TTT	Ser116 -> Phe	C	T	218	71
CP000053.1	CDS | repeat_region	bcr2 | RPE-7 Full	YP_246228.1 | RPE-7 Full	bicyclomycin resistance protein | RPE-7 Full	235334 | 236591	236509 | 236685	236588	SNP	IGR	79 down | 3 up	C79 -> T		C	T	222	127
CP000053.1	CDS	RF_0221	YP_246237.1	putative oxidoreductase protein	243817	245112	244616	INDEL	CDS	Ser267	AGC (N2)	Ser267 (N2)	GCCCCCC	GCCC,GCC	126	49
CP000053.1	CDS	RF_0226	YP_246242.1	ATPase	251243	252448	252307	SNP	CDS	Ser355	3AGC -> AGT	Ser355 (silent)	C	T	222	129
CP000053.1	repeat_region	RPE-6 Full	RPE-6 Full	RPE-6 Full	263259	263358	263293	SNP	RR	T34	T34 -> A		T	A	147	73
CP000053.1	CDS	RF_0240	YP_246256.1	hypothetical protein	267971	268354	268282	SNP	CDS	Ile104	3ATA -> ATG	Ile104 -> Met	A	G	222	95
CP000053.1	CDS	manC	YP_246257.1	mannose-1-phosphate guanylyltransferase	268356	269393	269360	SNP	CDS	Ala335	3GCT -> GCC	Ala335 (silent)	T	C	147	41
CP000053.1	repeat_region | CDS	RPE-7 Full | RF_0245	RPE-7 Full | YP_246261.1	RPE-7 Full | hypothetical protein	271391 | 272876	271454 | 273322	271650	SNP	IGR	196 down | 1226 up	A196 -> G		A	G	222	107
CP000053.1	CDS	RF_0252	YP_246268.1	hypothetical protein	280301	280735	280303	SNP	CDS	Leu1	3TTA -> TTG	Leu1 (silent)	A	G	195	86
CP000053.1	CDS	RF_0255	YP_246271.1	hypothetical protein	284807	285697	285691	SNP	CDS	Pro295	3CCG -> CCA	Pro295 (silent)	G	A	222	105
CP000053.1	CDS	ksgA	YP_246272.1	dimethyladenosine transferase	285842	286573	286544	SNP	CDS	Leu235	1TTG -> CTG	Leu235 (silent)	T	C	222	99
CP000053.1	CDS	ksgA	YP_246272.1	dimethyladenosine transferase	285842	286573	286571	SNP	CDS	AMB244	1TAA -> GAA	AMB244 -> Glu	T	G	222	103
CP000053.1	CDS	RF_0264	YP_246280.1	ATP-dependent RNA helicase RhlE	292303	293364	292322	INDEL	CDS	Ile7	ATA (N2)	Ile7 (N2)	TAAAAA	TAAAA	39.5	63
CP000053.1	CDS	ftsZ	YP_246286.1	cell division protein FtsZ	298620	299978	299405	SNP	CDS	Tyr262	3TAT -> TAC	Tyr262 (silent)	T	C	222	95
CP000053.1	CDS	RF_0309	YP_246325.1	MFS type sugar transporter	323763	325040	324203	INDEL	CDS	Thr147	ACC (N3)	Thr147 (N3)	CGGTAAAT	CGGTAAAGTTAGGTAAAT	107	41
CP000053.1	CDS	RF_0309	YP_246325.1	MFS type sugar transporter	323763	325040	324213	SNP	CDS	Gly151	1GGT -> TGT	Gly151 -> Cys	G	T	10.4	44
CP000053.1	CDS	RF_0309	YP_246325.1	MFS type sugar transporter	323763	325040	324213	INDEL	CDS	Gly151	GGT (N1)	Gly151 (N1)	GGTA	GGTAAATTATGTA	171	44
CP000053.1	CDS	RF_0310	YP_246326.1	TPR repeat-containing protein	325405	327525	326646	SNP	CDS	Phe414	3TTT -> TTC	Phe414 (silent)	T	C	36	72
CP000053.1	CDS	RF_0310	YP_246326.1	TPR repeat-containing protein	325405	327525	326671	SNP	CDS	Gln423	1CAA -> TAA	Gln423 -> AMB	C	T	44	76
CP000053.1	CDS	RF_0318	YP_246334.1	hypothetical protein	333654	334712	333759	SNP	CDS	Ala36	1GCA -> ACA	Ala36 -> Thr	G	A	152	36
CP000053.1	CDS | CDS	RF_0318 | sca11	YP_246334.1 | YP_246335.1	hypothetical protein | cell surface antigen-like protein Sca11	333654 | 335000	334712 | 336001	334793	SNP	IGR	81 down | 207 up	T81 -> C		T	C	152	31
CP000053.1	CDS | CDS	RF_0318 | sca11	YP_246334.1 | YP_246335.1	hypothetical protein | cell surface antigen-like protein Sca11	333654 | 335000	334712 | 336001	334831	SNP	IGR	119 down | 169 up	A119 -> G		A	G	11.3	29
CP000053.1	CDS	RF_0321	YP_246337.1	transposase	337153	337395	337333	SNP	CDS	Ser61	1TCC -> CCC	Ser61 -> Pro	T	C	28	66
CP000053.1	CDS	RF_0326	YP_246342.1	hypothetical protein	346352	346606	346354	INDEL	CDS	Leu1	TTG (N3)	Leu1 (N3)	GCCC	GCC	40.5	49
CP000053.1	CDS	cydA	YP_246349.1	cytochrome d ubiquinol oxidase subunit I	353016	354386	353120	SNP	CDS	Ala35	3GCA -> GCG	Ala35 (silent)	A	G	221	88
CP000053.1	CDS	RF_0340	YP_246356.1	hypothetical protein	359753	361354	361058	SNP	CDS	Asp436	1GAT -> AAT	Asp436 -> Asn	G	A	204	100
CP000053.1	CDS | repeat_region	RF_0346 | RPE-7 Full	YP_246362.1 | RPE-7 Full	hypothetical protein | RPE-7 Full	365976 | 367506	367403 | 367602	367409	SNP	IGR	6 down | 97 up	A6 -> G		A	G	222	87
CP000053.1	repeat_region	RPE-7 Full	RPE-7 Full	RPE-7 Full	368455	368522	368499	INDEL	RR	G44	G44		G	GTTTATA	44.5	58
CP000053.1	repeat_region	RPE-7 Full	RPE-7 Full	RPE-7 Full	368455	368522	368500	INDEL	RR	G45	G45		G	GTTTTAT,GTTTAT	193	58
CP000053.1	repeat_region	RPE-7 Full	RPE-7 Full	RPE-7 Full	371138	371216	371196	SNP	RR	T58	T58 -> C		T	C	218	100
CP000053.1	CDS | CDS	RF_0356 | RF_0357	YP_246372.1 | YP_246373.1	hypothetical protein | hypothetical protein	373713 | 374148	373967 | 374489	374137	SNP	IGR	170 down | 11 up	A170 -> G		A	G	222	94
CP000053.1	repeat_region	RPE-7 Full	RPE-7 Full	RPE-7 Full	374643	374738	374737	SNP	RR	C94	C94 -> T		C	T	195	83
CP000053.1	CDS	RF_0359	YP_246375.1	site-specific recombinase	376272	377855	377445	SNP	CDS	Glu392	1GAA -> AAA	Glu392 -> Lys	G	A	183	60
CP000053.1	CDS	RF_0362	YP_246378.1	hypothetical protein	380508	381962	381113	INDEL	CDS	Ile202	ATA (N3)	Ile202 (N3)	ATTTTT	ATTTT,ATTT	22.5	63
CP000053.1	CDS	RF_0362	YP_246378.1	hypothetical protein	380508	381962	381308	SNP	CDS	Leu267	3TTA -> TTT	Leu267 -> Phe	A	T	184	62
CP000053.1	repeat_region	RPE-1 Full	RPE-1 Full	RPE-1 Full	389118	389261	389188	SNP	RR	T70	T70 -> C		T	C	222	94
CP000053.1	CDS	scoA	YP_246390.1	succinyl-CoA:3-ketoacid-coenzyme A transferase	396251	396949	396466	INDEL	CDS	Phe72	TTT (N3)	Phe72 (N3)	TA	T	28.5	77
CP000053.1	CDS	scoA	YP_246390.1	succinyl-CoA:3-ketoacid-coenzyme A transferase	396251	396949	396467	INDEL	CDS	Ile73	ATC (N1)	Ile73 (N1)	ATC	A	214	71
CP000053.1	CDS	scoA	YP_246390.1	succinyl-CoA:3-ketoacid-coenzyme A transferase	396251	396949	396469	SNP	CDS	Ile73	3ATC -> ATA	Ile73 (silent)	C	A	6.29	8
CP000053.1	CDS	RF_0375	YP_246391.1	hypothetical protein	397107	397949	397615	SNP	CDS	Thr170	2ACA -> ATA	Thr170 -> Ile	C	T	205	61
CP000053.1	CDS	recG	YP_246394.1	ATP-dependent DNA helicase RecG	399211	401334	399550	SNP	CDS	Val114	1GTT -> ATT	Val114 -> Ile	G	A	174	92
CP000053.1	repeat_region | CDS	RPE-7 Full | RF_0379	RPE-7 Full | YP_246395.1	RPE-7 Full | transposase	401403 | 402914	401499 | 403759	401509	SNP	IGR	10 down | 1405 up	G10 -> A		G	A	209	79
CP000053.1	CDS	spoT6	YP_246396.1	guanosine polyphosphate pyrophosphohydrolase/synthetase-like protein	403887	404390	404045	SNP	CDS	Gly53	3GGC -> GGT	Gly53 (silent)	C	T	4.77	118
CP000053.1	CDS	spoT6	YP_246396.1	guanosine polyphosphate pyrophosphohydrolase/synthetase-like protein	403887	404390	404063	SNP	CDS	Gln59	3CAG -> CAA	Gln59 (silent)	G	A	37	117
CP000053.1	CDS	spoT6	YP_246396.1	guanosine polyphosphate pyrophosphohydrolase/synthetase-like protein	403887	404390	404110	SNP	CDS	Ala75	2GCA -> GTA	Ala75 -> Val	C	T	51	105
CP000053.1	CDS	spoT6	YP_246396.1	guanosine polyphosphate pyrophosphohydrolase/synthetase-like protein	403887	404390	404173	SNP	CDS	Gly96	2GGT -> GAT	Gly96 -> Asp	G	A	7.8	108
CP000053.1	CDS	spoT6	YP_246396.1	guanosine polyphosphate pyrophosphohydrolase/synthetase-like protein	403887	404390	404196	SNP	CDS	Val104	1GTC -> ATC	Val104 -> Ile	G	A	12.3	117
CP000053.1	CDS | CDS	spoT6 | spoT13	YP_246396.1 | YP_246397.1	guanosine polyphosphate pyrophosphohydrolase/synthetase-like protein | guanosine polyphosphate pyrophosphohydrolase/synthetase-like protein	403887 | 404476	404390 | 408015	404469	INDEL	IGR	79 down | 7 up	A79		A	AG	43.5	46
CP000053.1	CDS	spoT13	YP_246397.1	guanosine polyphosphate pyrophosphohydrolase/synthetase-like protein	404476	408015	404493	SNP	CDS	Ile6	3ATC -> ATA	Ile6 (silent)	C	A	28	62
CP000053.1	CDS	spoT13	YP_246397.1	guanosine polyphosphate pyrophosphohydrolase/synthetase-like protein	404476	408015	404495	SNP	CDS	Thr7	2ACC -> AGC	Thr7 -> Ser	C	G	36	62
CP000053.1	CDS	spoT13	YP_246397.1	guanosine polyphosphate pyrophosphohydrolase/synthetase-like protein	404476	408015	404546	SNP	CDS	Tyr24	2TAT -> TCT	Tyr24 -> Ser	A	C	190	101
CP000053.1	CDS	spoT13	YP_246397.1	guanosine polyphosphate pyrophosphohydrolase/synthetase-like protein	404476	408015	404580	SNP	CDS	Thr35	3ACC -> ACT	Thr35 (silent)	C	T	46	128
CP000053.1	CDS	spoT13	YP_246397.1	guanosine polyphosphate pyrophosphohydrolase/synthetase-like protein	404476	408015	404583	SNP	CDS	Ile36	3ATT -> ATC	Ile36 (silent)	T	C	49	127
CP000053.1	CDS	spoT13	YP_246397.1	guanosine polyphosphate pyrophosphohydrolase/synthetase-like protein	404476	408015	404595	SNP	CDS	Leu40	3TTG -> TTA	Leu40 (silent)	G	A	67	135
CP000053.1	CDS	spoT13	YP_246397.1	guanosine polyphosphate pyrophosphohydrolase/synthetase-like protein	404476	408015	404618	SNP	CDS	Thr48	2ACA -> ATA	Thr48 -> Ile	C	T	76	143
CP000053.1	CDS	spoT13	YP_246397.1	guanosine polyphosphate pyrophosphohydrolase/synthetase-like protein	404476	408015	404680	SNP	CDS	Asn69	1AAT -> GAT	Asn69 -> Asp	A	G	96	134
CP000053.1	CDS	spoT13	YP_246397.1	guanosine polyphosphate pyrophosphohydrolase/synthetase-like protein	404476	408015	404731	SNP	CDS	Tyr86	1TAT -> GAT	Tyr86 -> Asp	T	G	91	116
CP000053.1	CDS	spoT13	YP_246397.1	guanosine polyphosphate pyrophosphohydrolase/synthetase-like protein	404476	408015	404763	SNP	CDS	Phe96	3TTT -> TTC	Phe96 (silent)	T	C	79	102
CP000053.1	CDS	spoT13	YP_246397.1	guanosine polyphosphate pyrophosphohydrolase/synthetase-like protein	404476	408015	404766	SNP	CDS	His97	3CAT -> CAG	His97 -> Gln	T	G	67	106
CP000053.1	CDS	spoT13	YP_246397.1	guanosine polyphosphate pyrophosphohydrolase/synthetase-like protein	404476	408015	404767	SNP	CDS	Glu98	1GAG -> AAG	Glu98 -> Lys	G	A	73	107
CP000053.1	CDS	spoT13	YP_246397.1	guanosine polyphosphate pyrophosphohydrolase/synthetase-like protein	404476	408015	404770	SNP	CDS	Leu99	1TTG -> CTG	Leu99 (silent)	T	C	76	106
CP000053.1	CDS	spoT13	YP_246397.1	guanosine polyphosphate pyrophosphohydrolase/synthetase-like protein	404476	408015	404776	SNP	CDS	Leu101	1CTA -> TTA	Leu101 (silent)	C	T	70	109
CP000053.1	CDS	spoT13	YP_246397.1	guanosine polyphosphate pyrophosphohydrolase/synthetase-like protein	404476	408015	404788	SNP	CDS	Pro105	1CCC -> TCC	Pro105 -> Ser	C	T	63	117
CP000053.1	CDS	spoT13	YP_246397.1	guanosine polyphosphate pyrophosphohydrolase/synthetase-like protein	404476	408015	404808	SNP	CDS	Ala111	3GCA -> GCG	Ala111 (silent)	A	G	25	102
CP000053.1	CDS	spoT13	YP_246397.1	guanosine polyphosphate pyrophosphohydrolase/synthetase-like protein	404476	408015	404809	SNP	CDS	Ile112	1ATA -> GTA	Ile112 -> Val	A	G	19.1	101
CP000053.1	CDS	spoT13	YP_246397.1	guanosine polyphosphate pyrophosphohydrolase/synthetase-like protein	404476	408015	404818	SNP	CDS	Ser115	1TCG -> GCG	Ser115 -> Ala	T	G	9.52	99
CP000053.1	CDS	spoT13	YP_246397.1	guanosine polyphosphate pyrophosphohydrolase/synthetase-like protein	404476	408015	404819	SNP	CDS	Ser115	2TCG -> TTG	Ser115 -> Leu	C	T	10.4	99
CP000053.1	CDS	spoT13	YP_246397.1	guanosine polyphosphate pyrophosphohydrolase/synthetase-like protein	404476	408015	404826	SNP	CDS	Val117	3GTT -> GTG	Val117 (silent)	T	G	25	106
CP000053.1	CDS	spoT13	YP_246397.1	guanosine polyphosphate pyrophosphohydrolase/synthetase-like protein	404476	408015	404871	SNP	CDS	Asn132	3AAT -> AAC	Asn132 (silent)	T	C	11.3	108
CP000053.1	CDS	spoT13	YP_246397.1	guanosine polyphosphate pyrophosphohydrolase/synthetase-like protein	404476	408015	404899	SNP	CDS	Ile142	1ATC -> CTC	Ile142 -> Leu	A	C	52	136
CP000053.1	CDS	spoT13	YP_246397.1	guanosine polyphosphate pyrophosphohydrolase/synthetase-like protein	404476	408015	404971	SNP	CDS	Leu166	1TTA -> CTA	Leu166 (silent)	T	C	55	164
CP000053.1	CDS	spoT13	YP_246397.1	guanosine polyphosphate pyrophosphohydrolase/synthetase-like protein	404476	408015	404976	SNP	CDS	Cys167	3TGT -> TGC	Cys167 (silent)	T	C	65	157
CP000053.1	CDS	spoT13	YP_246397.1	guanosine polyphosphate pyrophosphohydrolase/synthetase-like protein	404476	408015	405025	SNP	CDS	Tyr184	1TAT -> CAT	Tyr184 -> His	T	C	77	150
CP000053.1	CDS	spoT13	YP_246397.1	guanosine polyphosphate pyrophosphohydrolase/synthetase-like protein	404476	408015	405053	SNP	CDS	Ile193	2ATA -> ACA	Ile193 -> Thr	T	C	72	147
CP000053.1	CDS	spoT13	YP_246397.1	guanosine polyphosphate pyrophosphohydrolase/synthetase-like protein	404476	408015	405072	SNP	CDS	Gln199	3CAA -> CAG	Gln199 (silent)	A	G	59	133
CP000053.1	CDS	spoT13	YP_246397.1	guanosine polyphosphate pyrophosphohydrolase/synthetase-like protein	404476	408015	405079	SNP	CDS	Gly202	1GGA -> AGA	Gly202 -> Arg	G	A	67	131
CP000053.1	CDS	spoT13	YP_246397.1	guanosine polyphosphate pyrophosphohydrolase/synthetase-like protein	404476	408015	405111	SNP	CDS	Ala212	3GCA -> GCT	Ala212 (silent)	A	T	40	135
CP000053.1	CDS	spoT13	YP_246397.1	guanosine polyphosphate pyrophosphohydrolase/synthetase-like protein	404476	408015	405113	SNP	CDS	Ser213	2AGC -> AAC	Ser213 -> Asn	G	A	32	137
CP000053.1	CDS	spoT13	YP_246397.1	guanosine polyphosphate pyrophosphohydrolase/synthetase-like protein	404476	408015	405135	SNP	CDS	Ser220	3TCC -> TCT	Ser220 (silent)	C	T	100	137
CP000053.1	CDS	spoT13	YP_246397.1	guanosine polyphosphate pyrophosphohydrolase/synthetase-like protein	404476	408015	405151	SNP	CDS	Ile226	1ATA -> GTA	Ile226 -> Val	A	G	34	135
CP000053.1	CDS	spoT13	YP_246397.1	guanosine polyphosphate pyrophosphohydrolase/synthetase-like protein	404476	408015	405153	SNP	CDS	Ile226	3ATA -> ATC	Ile226 (silent)	A	C	62	130
CP000053.1	CDS	spoT13	YP_246397.1	guanosine polyphosphate pyrophosphohydrolase/synthetase-like protein	404476	408015	405186	SNP	CDS	Ala237	3GCA -> GCG	Ala237 (silent)	A	G	66	145
CP000053.1	CDS	spoT13	YP_246397.1	guanosine polyphosphate pyrophosphohydrolase/synthetase-like protein	404476	408015	405201	SNP	CDS	Leu242	3CTT -> CTG	Leu242 (silent)	T	G	41	151
CP000053.1	CDS	spoT13	YP_246397.1	guanosine polyphosphate pyrophosphohydrolase/synthetase-like protein	404476	408015	405244	SNP	CDS	Val257	1GTT -> TTT	Val257 -> Phe	G	T	16.1	148
CP000053.1	CDS	spoT13	YP_246397.1	guanosine polyphosphate pyrophosphohydrolase/synthetase-like protein	404476	408015	405312	SNP	CDS	Pro279	3CCC -> CCG	Pro279 (silent)	C	G	4.13	142
CP000053.1	CDS	spoT13	YP_246397.1	guanosine polyphosphate pyrophosphohydrolase/synthetase-like protein	404476	408015	405753	SNP	CDS	Tyr426	3TAC -> TAT	Tyr426 (silent)	C	T	33	97
CP000053.1	CDS	spoT13	YP_246397.1	guanosine polyphosphate pyrophosphohydrolase/synthetase-like protein	404476	408015	405761	SNP	CDS	Phe429	2TTT -> TCT	Phe429 -> Ser	T	C	64	105
CP000053.1	CDS	spoT13	YP_246397.1	guanosine polyphosphate pyrophosphohydrolase/synthetase-like protein	404476	408015	405780	SNP	CDS	Asn435	3AAT -> AAC	Asn435 (silent)	T	C	73	113
CP000053.1	CDS	spoT13	YP_246397.1	guanosine polyphosphate pyrophosphohydrolase/synthetase-like protein	404476	408015	405784	SNP	CDS	Ser437	1AGT -> CGT	Ser437 -> Arg	A	C	72	111
CP000053.1	CDS	spoT13	YP_246397.1	guanosine polyphosphate pyrophosphohydrolase/synthetase-like protein	404476	408015	405791	SNP	CDS	Thr439	2ACT -> ATT	Thr439 -> Ile	C	T	54	117
CP000053.1	CDS	spoT13	YP_246397.1	guanosine polyphosphate pyrophosphohydrolase/synthetase-like protein	404476	408015	405793	SNP	CDS	Val440	1GTA -> TTA	Val440 -> Leu	G	T	66	118
CP000053.1	CDS	spoT13	YP_246397.1	guanosine polyphosphate pyrophosphohydrolase/synthetase-like protein	404476	408015	405901	SNP	CDS	Glu476	1GAA -> AAA	Glu476 -> Lys	G	A	68	99
CP000053.1	CDS	spoT13	YP_246397.1	guanosine polyphosphate pyrophosphohydrolase/synthetase-like protein	404476	408015	405948	SNP	CDS	Asp491	3GAC -> GAT	Asp491 (silent)	C	T	51	54
CP000053.1	CDS	spoT13	YP_246397.1	guanosine polyphosphate pyrophosphohydrolase/synthetase-like protein	404476	408015	406159	SNP	CDS	Gln562	1CAA -> AAA	Gln562 -> Lys	C	A	60	126
CP000053.1	CDS	spoT13	YP_246397.1	guanosine polyphosphate pyrophosphohydrolase/synthetase-like protein	404476	408015	406304	SNP	CDS	Arg610	2CGT -> CAT	Arg610 -> His	G	A	141	192
CP000053.1	CDS	spoT13	YP_246397.1	guanosine polyphosphate pyrophosphohydrolase/synthetase-like protein	404476	408015	406388	SNP	CDS	Gly638	2GGT -> GAT	Gly638 -> Asp	G	A	134	180
CP000053.1	CDS	spoT13	YP_246397.1	guanosine polyphosphate pyrophosphohydrolase/synthetase-like protein	404476	408015	406479	SNP	CDS	Thr668	3ACC -> ACT	Thr668 (silent)	C	T	23	106
CP000053.1	CDS	spoT13	YP_246397.1	guanosine polyphosphate pyrophosphohydrolase/synthetase-like protein	404476	408015	406483	SNP	CDS	Asn670	1AAT -> CAT	Asn670 -> His	A	C	32	100
CP000053.1	CDS	spoT13	YP_246397.1	guanosine polyphosphate pyrophosphohydrolase/synthetase-like protein	404476	408015	406484	SNP	CDS	Asn670	2AAT -> AGT	Asn670 -> Ser	A	G	31	100
CP000053.1	CDS	spoT13	YP_246397.1	guanosine polyphosphate pyrophosphohydrolase/synthetase-like protein	404476	408015	406486	SNP	CDS	Gly671	1GGT -> AGT	Gly671 -> Ser	G	A	29	103
CP000053.1	CDS	spoT13	YP_246397.1	guanosine polyphosphate pyrophosphohydrolase/synthetase-like protein	404476	408015	406487	SNP	CDS	Gly671	2GGT -> GTT	Gly671 -> Val	G	T	26	105
CP000053.1	CDS	spoT13	YP_246397.1	guanosine polyphosphate pyrophosphohydrolase/synthetase-like protein	404476	408015	406488	SNP	CDS	Gly671	3GGT -> GGC	Gly671 (silent)	T	C	24	106
CP000053.1	CDS	spoT13	YP_246397.1	guanosine polyphosphate pyrophosphohydrolase/synthetase-like protein	404476	408015	406495	SNP	CDS	Val674	1GTA -> CTA	Val674 -> Leu	G	C	25	104
CP000053.1	CDS	spoT13	YP_246397.1	guanosine polyphosphate pyrophosphohydrolase/synthetase-like protein	404476	408015	406496	SNP	CDS	Val674	2GTA -> GCA	Val674 -> Ala	T	C	26	106
CP000053.1	CDS	spoT13	YP_246397.1	guanosine polyphosphate pyrophosphohydrolase/synthetase-like protein	404476	408015	406500	SNP	CDS	Leu675	3TTA -> TTG	Leu675 (silent)	A	G	28	107
CP000053.1	CDS	spoT13	YP_246397.1	guanosine polyphosphate pyrophosphohydrolase/synthetase-like protein	404476	408015	406528	SNP	CDS	His685	1CAC -> TAC	His685 -> Tyr	C	T	65	126
CP000053.1	CDS	spoT13	YP_246397.1	guanosine polyphosphate pyrophosphohydrolase/synthetase-like protein	404476	408015	406555	SNP	CDS	Gln694	1CAA -> AAA	Gln694 -> Lys	C	A	57	126
CP000053.1	CDS	spoT13	YP_246397.1	guanosine polyphosphate pyrophosphohydrolase/synthetase-like protein	404476	408015	406615	SNP	CDS	Phe714	1TTT -> GTT	Phe714 -> Val	T	G	48	105
CP000053.1	CDS	spoT13	YP_246397.1	guanosine polyphosphate pyrophosphohydrolase/synthetase-like protein	404476	408015	406618	SNP	CDS	Asn715	1AAT -> GAT	Asn715 -> Asp	A	G	59	102
CP000053.1	CDS	spoT13	YP_246397.1	guanosine polyphosphate pyrophosphohydrolase/synthetase-like protein	404476	408015	406619	SNP	CDS	Asn715	2AAT -> AGT	Asn715 -> Ser	A	G	64	104
CP000053.1	CDS	spoT13	YP_246397.1	guanosine polyphosphate pyrophosphohydrolase/synthetase-like protein	404476	408015	406622	SNP	CDS	Asn716	2AAC -> AGC	Asn716 -> Ser	A	G	69	103
CP000053.1	CDS	spoT13	YP_246397.1	guanosine polyphosphate pyrophosphohydrolase/synthetase-like protein	404476	408015	406677	SNP	CDS	Thr734	3ACT -> ACC	Thr734 (silent)	T	C	27	88
CP000053.1	CDS	spoT13	YP_246397.1	guanosine polyphosphate pyrophosphohydrolase/synthetase-like protein	404476	408015	406696	SNP	CDS	Leu741	1TTA -> CTA	Leu741 (silent)	T	C	31	86
CP000053.1	CDS	spoT13	YP_246397.1	guanosine polyphosphate pyrophosphohydrolase/synthetase-like protein	404476	408015	406726	SNP	CDS	Asp751	1GAT -> TAT	Asp751 -> Tyr	G	T	28	67
CP000053.1	CDS	spoT13	YP_246397.1	guanosine polyphosphate pyrophosphohydrolase/synthetase-like protein	404476	408015	406735	SNP	CDS	Ser754	1TCT -> CCT	Ser754 -> Pro	T	C	10.4	63
CP000053.1	CDS	spoT13	YP_246397.1	guanosine polyphosphate pyrophosphohydrolase/synthetase-like protein	404476	408015	406736	SNP	CDS	Ser754	2TCT -> TAT	Ser754 -> Tyr	C	A	6.98	63
CP000053.1	CDS	spoT13	YP_246397.1	guanosine polyphosphate pyrophosphohydrolase/synthetase-like protein	404476	408015	406737	SNP	CDS	Ser754	3TCT -> TCA	Ser754 (silent)	T	A	6.98	65
CP000053.1	CDS	spoT13	YP_246397.1	guanosine polyphosphate pyrophosphohydrolase/synthetase-like protein	404476	408015	407220	SNP	CDS	Asn915	3AAT -> AAG	Asn915 -> Lys	T	G	13.2	73
CP000053.1	CDS	spoT13	YP_246397.1	guanosine polyphosphate pyrophosphohydrolase/synthetase-like protein	404476	408015	407483	SNP	CDS	Tyr1003	2TAT -> TTT	Tyr1003 -> Phe	A	T	57	155
CP000053.1	CDS	spoT13	YP_246397.1	guanosine polyphosphate pyrophosphohydrolase/synthetase-like protein	404476	408015	407521	SNP	CDS	Leu1016	1CTA -> TTA	Leu1016 (silent)	C	T	63	149
CP000053.1	CDS	spoT13	YP_246397.1	guanosine polyphosphate pyrophosphohydrolase/synthetase-like protein	404476	408015	407550	SNP	CDS	Ala1025	3GCT -> GCC	Ala1025 (silent)	T	C	80	140
CP000053.1	CDS	spoT13	YP_246397.1	guanosine polyphosphate pyrophosphohydrolase/synthetase-like protein	404476	408015	407572	SNP	CDS	Ile1033	1ATA -> CTA	Ile1033 -> Leu	A	C	44	133
CP000053.1	CDS	spoT13	YP_246397.1	guanosine polyphosphate pyrophosphohydrolase/synthetase-like protein	404476	408015	407573	SNP	CDS	Ile1033	2ATA -> ACA	Ile1033 -> Thr	T	C	43	133
CP000053.1	CDS	spoT13	YP_246397.1	guanosine polyphosphate pyrophosphohydrolase/synthetase-like protein	404476	408015	407590	SNP	CDS	Asp1039	1GAC -> AAC	Asp1039 -> Asn	G	A	7.8	123
CP000053.1	CDS	spoT13	YP_246397.1	guanosine polyphosphate pyrophosphohydrolase/synthetase-like protein	404476	408015	407591	SNP	CDS	Asp1039	2GAC -> GTC	Asp1039 -> Val	A	T	6.2	123
CP000053.1	CDS	spoT13	YP_246397.1	guanosine polyphosphate pyrophosphohydrolase/synthetase-like protein	404476	408015	407592	SNP	CDS	Asp1039	3GAC -> GAA	Asp1039 -> Glu	C	A	6.2	123
CP000053.1	CDS	spoT13	YP_246397.1	guanosine polyphosphate pyrophosphohydrolase/synthetase-like protein	404476	408015	407597	SNP	CDS	Gly1041	2GGT -> GAT	Gly1041 -> Asp	G	A	16.1	123
CP000053.1	CDS	spoT13	YP_246397.1	guanosine polyphosphate pyrophosphohydrolase/synthetase-like protein	404476	408015	407706	SNP	CDS	Ala1077	3GCA -> GCG	Ala1077 (silent)	A	G	91	115
CP000053.1	CDS	spoT13	YP_246397.1	guanosine polyphosphate pyrophosphohydrolase/synthetase-like protein	404476	408015	407794	SNP	CDS	Asn1107	1AAT -> GAT	Asn1107 -> Asp	A	G	89	87
CP000053.1	CDS	spoT13	YP_246397.1	guanosine polyphosphate pyrophosphohydrolase/synthetase-like protein	404476	408015	407839	SNP	CDS	Ile1122	1ATC -> GTC	Ile1122 -> Val	A	G	92	94
CP000053.1	CDS	spoT13	YP_246397.1	guanosine polyphosphate pyrophosphohydrolase/synthetase-like protein	404476	408015	407965	SNP	CDS	Asp1164	1GAT -> AAT	Asp1164 -> Asn	G	A	102	148
CP000053.1	CDS | CDS	spoT13 | RF_0382	YP_246397.1 | YP_246398.1	guanosine polyphosphate pyrophosphohydrolase/synthetase-like protein | transposase	404476 | 408615	408015 | 408980	408105	SNP	IGR	90 down | 510 up	C90 -> A		C	A	88	106
CP000053.1	CDS | CDS	spoT13 | RF_0382	YP_246397.1 | YP_246398.1	guanosine polyphosphate pyrophosphohydrolase/synthetase-like protein | transposase	404476 | 408615	408015 | 408980	408276	SNP	IGR	261 down | 339 up	T261 -> C		T	C	112	116
CP000053.1	CDS | CDS	spoT13 | RF_0382	YP_246397.1 | YP_246398.1	guanosine polyphosphate pyrophosphohydrolase/synthetase-like protein | transposase	404476 | 408615	408015 | 408980	408335	SNP	IGR	320 down | 280 up	A320 -> G		A	G	92	129
CP000053.1	CDS | CDS	spoT13 | RF_0382	YP_246397.1 | YP_246398.1	guanosine polyphosphate pyrophosphohydrolase/synthetase-like protein | transposase	404476 | 408615	408015 | 408980	408337	SNP	IGR	322 down | 278 up	A322 -> G		A	G	124	129
CP000053.1	CDS | CDS	spoT13 | RF_0382	YP_246397.1 | YP_246398.1	guanosine polyphosphate pyrophosphohydrolase/synthetase-like protein | transposase	404476 | 408615	408015 | 408980	408468	SNP	IGR	453 down | 147 up	A453 -> G		A	G	40	58
CP000053.1	CDS	RF_0382	YP_246398.1	transposase	408615	408980	408895	SNP	CDS	Thr94	2ACG -> ATG	Thr94 -> Met	C	T	164	37
CP000053.1	CDS	RF_0383	YP_246399.1	transposase	409021	409488	409358	SNP	CDS	Pro113	2CCT -> CTT	Pro113 -> Leu	C	T	206	58
CP000053.1	CDS	spoT15	YP_246400.1	guanosine polyphosphate pyrophosphohydrolase/synthetase-like protein	409542	410249	409631	SNP	CDS	Val30	3GTA -> GTG	Val30 (silent)	A	G	98	177
CP000053.1	CDS	spoT15	YP_246400.1	guanosine polyphosphate pyrophosphohydrolase/synthetase-like protein	409542	410249	409650	SNP	CDS	Ser37	1AGT -> GGT	Ser37 -> Gly	A	G	104	183
CP000053.1	CDS	spoT15	YP_246400.1	guanosine polyphosphate pyrophosphohydrolase/synthetase-like protein	409542	410249	409788	SNP	CDS	Val83	1GTA -> ATA	Val83 -> Ile	G	A	42	118
CP000053.1	CDS	spoT15	YP_246400.1	guanosine polyphosphate pyrophosphohydrolase/synthetase-like protein	409542	410249	409791	SNP	CDS	Ile84	1ATA -> CTA	Ile84 -> Leu	A	C	41	118
CP000053.1	CDS	spoT15	YP_246400.1	guanosine polyphosphate pyrophosphohydrolase/synthetase-like protein	409542	410249	409799	SNP	CDS	Thr86	3ACG -> ACT	Thr86 (silent)	G	T	42	116
CP000053.1	CDS	spoT15	YP_246400.1	guanosine polyphosphate pyrophosphohydrolase/synthetase-like protein	409542	410249	409800	SNP	CDS	Ser87	1TCT -> ACT	Ser87 -> Thr	T	A	39	117
CP000053.1	CDS	spoT15	YP_246400.1	guanosine polyphosphate pyrophosphohydrolase/synthetase-like protein	409542	410249	409801	SNP	CDS	Ser87	2TCT -> TGT	Ser87 -> Cys	C	G	39	117
CP000053.1	CDS	spoT15	YP_246400.1	guanosine polyphosphate pyrophosphohydrolase/synthetase-like protein	409542	410249	409823	SNP	CDS	Glu94	3GAA -> GAG	Glu94 (silent)	A	G	19.1	115
CP000053.1	CDS	spoT15	YP_246400.1	guanosine polyphosphate pyrophosphohydrolase/synthetase-like protein	409542	410249	409922	SNP	CDS	Lys127	3AAG -> AAT	Lys127 -> Asn	G	T	15.1	102
CP000053.1	CDS	spoT15	YP_246400.1	guanosine polyphosphate pyrophosphohydrolase/synthetase-like protein	409542	410249	409968	SNP	CDS	His143	1CAT -> TAT	His143 -> Tyr	C	T	79	101
CP000053.1	CDS	spoT15	YP_246400.1	guanosine polyphosphate pyrophosphohydrolase/synthetase-like protein	409542	410249	409974	SNP	CDS	Ile145	1ATA -> GTA	Ile145 -> Val	A	G	89	98
CP000053.1	CDS	spoT15	YP_246400.1	guanosine polyphosphate pyrophosphohydrolase/synthetase-like protein	409542	410249	410059	SNP	CDS	Thr173	2ACT -> AAT	Thr173 -> Asn	C	A	69	110
CP000053.1	CDS	RF_0385	YP_246401.1	hypothetical protein	410278	410706	410362	SNP	CDS	Thr29	1ACT -> CCT	Thr29 -> Pro	A	C	100	150
CP000053.1	CDS	RF_0385	YP_246401.1	hypothetical protein	410278	410706	410376	SNP	CDS	Ser33	3AGT -> AGC	Ser33 (silent)	T	C	121	154
CP000053.1	CDS	RF_0385	YP_246401.1	hypothetical protein	410278	410706	410398	SNP	CDS	OCH41	1TAG -> CAG	OCH41 -> Gln	T	C	128	143
CP000053.1	CDS	RF_0385	YP_246401.1	hypothetical protein	410278	410706	410401	SNP	CDS	Asp42	1GAT -> AAT	Asp42 -> Asn	G	A	119	142
CP000053.1	CDS	RF_0385	YP_246401.1	hypothetical protein	410278	410706	410408	SNP	CDS	Thr44	2ACT -> ATT	Thr44 -> Ile	C	T	117	147
CP000053.1	CDS	RF_0385	YP_246401.1	hypothetical protein	410278	410706	410506	SNP	CDS	Ser77	1TCG -> GCG	Ser77 -> Ala	T	G	136	146
CP000053.1	CDS	RF_0385	YP_246401.1	hypothetical protein	410278	410706	410516	SNP	CDS	Thr80	2ACG -> ATG	Thr80 -> Met	C	T	146	150
CP000053.1	CDS	RF_0385	YP_246401.1	hypothetical protein	410278	410706	410662	SNP	CDS	Val129	1GTA -> ATA	Val129 -> Ile	G	A	168	161
CP000053.1	CDS	RF_0385	YP_246401.1	hypothetical protein	410278	410706	410704	SNP	CDS	His143	1CAT -> TAT	His143 -> Tyr	C	T	164	132
CP000053.1	CDS | CDS	RF_0385 | RF_0386	YP_246401.1 | YP_246402.1	hypothetical protein | hypothetical protein	410278 | 410918	410706 | 411367	410730	SNP	IGR	24 down | 188 up	T24 -> C		T	C	147	120
CP000053.1	CDS	RF_0386	YP_246402.1	hypothetical protein	410918	411367	410941	INDEL	CDS	Pro8	CCA (N3)	Pro8 (N3)	AT	ATGT,ATTGT	171	80
CP000053.1	CDS	RF_0386	YP_246402.1	hypothetical protein	410918	411367	410972	SNP	CDS	Leu19	1TTG -> CTG	Leu19 (silent)	T	C	54	122
CP000053.1	CDS	RF_0386	YP_246402.1	hypothetical protein	410918	411367	411101	SNP	CDS	Leu62	1CTT -> TTT	Leu62 -> Phe	C	T	49	179
CP000053.1	CDS	RF_0386	YP_246402.1	hypothetical protein	410918	411367	411104	SNP	CDS	OCH63	1TAG -> AAG	OCH63 -> Lys	T	A	57	186
CP000053.1	CDS	RF_0386	YP_246402.1	hypothetical protein	410918	411367	411110	SNP	CDS	Asp65	1GAT -> AAT	Asp65 -> Asn	G	A	104	185
CP000053.1	CDS	RF_0386	YP_246402.1	hypothetical protein	410918	411367	411125	SNP	CDS	Glu70	1GAA -> AAA	Glu70 -> Lys	G	A	63	188
CP000053.1	CDS	RF_0386	YP_246402.1	hypothetical protein	410918	411367	411197	SNP	CDS	Asp94	1GAT -> AAT	Asp94 -> Asn	G	A	136	190
CP000053.1	CDS | CDS	RF_0386 | RF_0387	YP_246402.1 | YP_246403.1	hypothetical protein | transposase	410918 | 412009	411367 | 412245	411442	SNP	IGR	75 down | 567 up	C75 -> A		C	A	75	174
CP000053.1	CDS | CDS	RF_0386 | RF_0387	YP_246402.1 | YP_246403.1	hypothetical protein | transposase	410918 | 412009	411367 | 412245	411451	SNP	IGR	84 down | 558 up	T84 -> C		T	C	31	171
CP000053.1	CDS | CDS	RF_0386 | RF_0387	YP_246402.1 | YP_246403.1	hypothetical protein | transposase	410918 | 412009	411367 | 412245	411462	SNP	IGR	95 down | 547 up	C95 -> T		C	T	63	169
CP000053.1	CDS | CDS	RF_0386 | RF_0387	YP_246402.1 | YP_246403.1	hypothetical protein | transposase	410918 | 412009	411367 | 412245	411520	SNP	IGR	153 down | 489 up	C153 -> G		C	G	81	153
CP000053.1	CDS | CDS	RF_0386 | RF_0387	YP_246402.1 | YP_246403.1	hypothetical protein | transposase	410918 | 412009	411367 | 412245	411553	SNP	IGR	186 down | 456 up	T186 -> G		T	G	94	143
CP000053.1	CDS | CDS	RF_0386 | RF_0387	YP_246402.1 | YP_246403.1	hypothetical protein | transposase	410918 | 412009	411367 | 412245	411601	SNP	IGR	234 down | 408 up	G234 -> T		G	T	36	119
CP000053.1	CDS | CDS	RF_0386 | RF_0387	YP_246402.1 | YP_246403.1	hypothetical protein | transposase	410918 | 412009	411367 | 412245	411637	SNP	IGR	270 down | 372 up	T270 -> G		T	G	92	118
CP000053.1	CDS | CDS	RF_0386 | RF_0387	YP_246402.1 | YP_246403.1	hypothetical protein | transposase	410918 | 412009	411367 | 412245	411680	SNP	IGR	313 down | 329 up	T313 -> G		T	G	188	117
CP000053.1	CDS | CDS	RF_0386 | RF_0387	YP_246402.1 | YP_246403.1	hypothetical protein | transposase	410918 | 412009	411367 | 412245	411688	SNP	IGR	321 down | 321 up	G321 -> A		G	A	93	125
CP000053.1	CDS | CDS	RF_0386 | RF_0387	YP_246402.1 | YP_246403.1	hypothetical protein | transposase	410918 | 412009	411367 | 412245	411802	SNP	IGR	435 down | 207 up	A435 -> G		A	G	126	135
CP000053.1	CDS | CDS	RF_0386 | RF_0387	YP_246402.1 | YP_246403.1	hypothetical protein | transposase	410918 | 412009	411367 | 412245	411913	SNP	IGR	546 down | 96 up	T546 -> C		T	C	68	112
CP000053.1	CDS | CDS	RF_0386 | RF_0387	YP_246402.1 | YP_246403.1	hypothetical protein | transposase	410918 | 412009	411367 | 412245	411928	SNP	IGR	561 down | 81 up	T561 -> G		T	G	57	101
CP000053.1	CDS | CDS	RF_0386 | RF_0387	YP_246402.1 | YP_246403.1	hypothetical protein | transposase	410918 | 412009	411367 | 412245	411941	SNP	IGR	574 down | 68 up	C574 -> A		C	A	59	94
CP000053.1	repeat_region | CDS	RPE-6 Full | groES	RPE-6 Full | YP_246424.2	RPE-6 Full | co-chaperonin GroES	426428 | 427906	426567 | 428193	426791	SNP	IGR	224 down | 1115 up	G224 -> A		G	A	219	132
CP000053.1	CDS	groEL	YP_246425.1	chaperonin GroEL	428223	429866	428265	SNP	CDS	Val15	1GTG -> ATG	Val15 -> Met	G	A	222	108
CP000053.1	CDS	groEL	YP_246425.1	chaperonin GroEL	428223	429866	429507	SNP	CDS	Lys429	1AAA -> GAA	Lys429 -> Glu	A	G	222	67
CP000053.1	CDS	RF_0411	YP_246427.1	chitinase	431595	432923	432649	INDEL	CDS	Val352	GTA (N2)	Val352 (N2)	TAGC	TAGCAGC	134	32
CP000053.1	CDS	aas	YP_246433.1	acylglycerophosphoethanolamine acyltransferase	437462	440884	439503	SNP	CDS	Phe681	2TTT -> TCT	Phe681 -> Ser	T	C	212	91
CP000053.1	CDS	pccB	YP_246434.1	propionyl-CoA carboxylase beta chain precursor	441542	443086	442173	SNP	CDS	Asn211	2AAC -> AGC	Asn211 -> Ser	A	G	222	97
CP000053.1	rRNA	RF_RNA14	RF_RNA14	16S ribosomal RNA	456383	457890	456468	SNP	CDS	Trp29	2TGG -> TAG	Trp29 -> OCH	G	A	104	31
CP000053.1	rRNA	RF_RNA14	RF_RNA14	16S ribosomal RNA	456383	457890	456786	SNP	CDS	OPL135	2TGA -> TAA	OPL135 -> AMB	G	A	195	74
CP000053.1	CDS	RF_0430	YP_246446.1	hypothetical protein	458899	459291	459059	SNP	CDS	Ser54	2TCT -> TTT	Ser54 -> Phe	C	T	192	61
CP000053.1	CDS | CDS	RF_0437 | spoT7	YP_246453.1 | YP_246454.1	transposase/IS protein | guanosine polyphosphate pyrophosphohydrolase/synthetase-like protein	463717 | 465405	464517 | 466136	465390	SNP	IGR	873 down | 15 up	A873 -> T		A	T	138	81
CP000053.1	CDS	RF_0439	YP_246455.1	MFS type sugar transporter	466054	467361	466679	SNP	CDS	AMB209	2TAA -> TGA	AMB209 -> OPL	A	G	216	71
CP000053.1	CDS	RF_0439	YP_246455.1	MFS type sugar transporter	466054	467361	466940	SNP	CDS	Cys296	2TGC -> TTC	Cys296 -> Phe	G	T	222	90
CP000053.1	CDS	RF_0439	YP_246455.1	MFS type sugar transporter	466054	467361	466941	SNP	CDS	Cys296	3TGC -> TGT	Cys296 (silent)	C	T	209	90
CP000053.1	CDS	RF_0439	YP_246455.1	MFS type sugar transporter	466054	467361	467097	SNP	CDS	Arg348	3CGG -> CGA	Arg348 (silent)	G	A	208	94
CP000053.1	CDS | CDS	RF_0439 | spoT8	YP_246455.1 | YP_246456.1	MFS type sugar transporter | guanosine polyphosphate pyrophosphohydrolase/synthetase-like protein	466054 | 467626	467361 | 468342	467614	SNP	IGR	253 down | 12 up	G253 -> T		G	T	208	51
CP000053.1	CDS	RF_0441	YP_246457.1	MFS type sugar transporter	468284	469591	469550	SNP	CDS	Leu423	1CTT -> TTT	Leu423 -> Phe	C	T	191	66
CP000053.1	CDS	RF_0447	YP_246463.1	NACHT domain-containing protein	475188	477050	477043	INDEL	CDS	Ser619	AGC (N2)	Ser619 (N2)	GC	G	33.5	36
CP000053.1	CDS	RF_0451	YP_246467.1	MFS type sugar transporter	480716	481147	480799	SNP	CDS	Ser28	3TCC -> TCT	Ser28 (silent)	C	T	194	70
CP000053.1	CDS | repeat_region	nuoL2 | RPE-6 Full	YP_246474.1 | RPE-6 Full	putative monovalent cation/H+ antiporter subunit D | RPE-6 Full	487874 | 489434	489337 | 489550	489424	SNP	IGR	87 down | 10 up	A87 -> G		A	G	222	103
CP000053.1	CDS	RF_0474	YP_246490.1	cell surface antigen-like protein Sca7	503398	506040	505741	SNP	CDS	Gly782	1GGA -> AGA	Gly782 -> Arg	G	A	206	69
CP000053.1	CDS	RF_0475	YP_246491.1	cell surface antigen-like protein Sca7	506009	507535	507310	INDEL	CDS	Asn434	AAT (N3)	Asn434 (N3)	TAATGTA	TAATGTAGCAGCAAATGTA	57.5	52
CP000053.1	CDS	RF_0476	YP_246492.1	cell surface antigen-like protein Sca7	507532	509940	507609	SNP	CDS	Gly26	3GGA -> GGC	Gly26 (silent)	A	C	219	75
CP000053.1	CDS	RF_0477	YP_246493.1	cell surface antigen-like protein Sca7	510075	512240	511113	INDEL	CDS	Tyr347	TAT (N1)	Tyr347 (N1)	TATAA	TATAATAA	202	73
CP000053.1	CDS	RF_0477	YP_246493.1	cell surface antigen-like protein Sca7	510075	512240	511114	INDEL	CDS	Tyr347	TAT (N2)	Tyr347 (N2)	ATAA	ATAAGTAA	132	76
CP000053.1	CDS	RF_0477	YP_246493.1	cell surface antigen-like protein Sca7	510075	512240	511115	INDEL	CDS	Tyr347	TAT (N3)	Tyr347 (N3)	TAA	TAATAAA	180	76
CP000053.1	CDS	RF_0477	YP_246493.1	cell surface antigen-like protein Sca7	510075	512240	511116	INDEL	CDS	Asn348	AAC (N1)	Asn348 (N1)	AA	AATA	123	77
CP000053.1	CDS	RF_0477	YP_246493.1	cell surface antigen-like protein Sca7	510075	512240	511418	INDEL	CDS	Leu448	CTG (N3)	Leu448 (N3)	GAATAATAAT	GAAT	176	47
CP000053.1	CDS	RF_0477	YP_246493.1	cell surface antigen-like protein Sca7	510075	512240	511419	INDEL	CDS	Asn449	AAT (N1)	Asn449 (N1)	AATAATA	AA	212	46
CP000053.1	CDS	RF_0477	YP_246493.1	cell surface antigen-like protein Sca7	510075	512240	512175	INDEL	CDS	Asp701	GAT (N1)	Asp701 (N1)	GATATATATAT	GATATATAT	163	51
CP000053.1	CDS	RF_0477	YP_246493.1	cell surface antigen-like protein Sca7	510075	512240	512183	INDEL	CDS	Tyr703	TAT (N3)	Tyr703 (N3)	TA	T	8.22	50
CP000053.1	CDS | repeat_region	RF_0481 | RPE-6 Full	YP_246497.1 | RPE-6 Full	hypothetical protein | RPE-6 Full	514860 | 515784	515705 | 515891	515775	INDEL	IGR	70 down | 6 up	AGGG70		AGGG	AG	21.7	30
CP000053.1	CDS	lacA	YP_246502.1	ribose-5-phosphate isomerase B	520697	521134	521098	INDEL	CDS	Val134	GTG (N3)	Val134 (N3)	GATCATCA	GATCA	129	45
CP000053.1	CDS	nlpD1	YP_246503.1	membrane proteins related to metalloendopeptidase	521186	521854	521449	INDEL	CDS	Glu88	GAA (N3)	Glu88 (N3)	A	AAGATGATAATGAT	64.5	29
CP000053.1	CDS	nlpD1	YP_246503.1	membrane proteins related to metalloendopeptidase	521186	521854	521450	INDEL	CDS	Asp89	GAT (N1)	Asp89 (N1)	GATGATAATGAT	GATGATAATGATAATGATAATGAT,GATAGATAATGATAATGATAATGAT	98.5	29
CP000053.1	repeat_region	RPE-7 Full	RPE-7 Full	RPE-7 Full	525782	525853	525785	SNP	RR	G3	G3 -> T		G	T	22	32
CP000053.1	CDS	mnmA	YP_246512.1	tRNA-specific 2-thiouridylase MnmA	528722	529819	529063	SNP	CDS	Phe114	3TTT -> TTC	Phe114 (silent)	T	C	222	81
CP000053.1	repeat_region	RPE-6 Full	RPE-6 Full	RPE-6 Full	531499	531604	531603	SNP	RR	A104	A104 -> C		A	C	132	32
CP000053.1	repeat_region | CDS	RPE-6 Full | RF_0501	RPE-6 Full | YP_246517.1	RPE-6 Full | hypothetical protein	534685 | 535407	534802 | 536156	535047	SNP	IGR	245 down | 360 up	T245 -> G		T	G	215	106
CP000053.1	repeat_region | CDS	RPE-6 Full | RF_0501	RPE-6 Full | YP_246517.1	RPE-6 Full | hypothetical protein	534685 | 535407	534802 | 536156	535315	INDEL	IGR	513 down | 92 up	T513		T	TTG	5.08	74
CP000053.1	CDS | CDS	proP2 | aprE	YP_246525.1 | YP_246526.1	proline/betaine transporter | alkaline protease secretion protein AprE	543109 | 544565	544425 | 546100	544443	INDEL	IGR	18 down | 122 up	A18		A	AG,AGT	50.5	67
CP000053.1	CDS	aprE	YP_246526.1	alkaline protease secretion protein AprE	544565	546100	545210	SNP	CDS	Phe216	1TTC -> CTC	Phe216 -> Leu	T	C	222	99
CP000053.1	CDS	RF_0514	YP_246530.1	hypothetical protein	549574	549927	549867	SNP	CDS	Phe98	3TTC -> TTT	Phe98 (silent)	C	T	193	97
CP000053.1	CDS	RF_0517	YP_246533.1	hypothetical protein	552379	552519	552419	SNP	CDS	Met14	2ATG -> ACG	Met14 -> Thr	T	C	200	69
CP000053.1	CDS	RF_0517	YP_246533.1	hypothetical protein	552379	552519	552512	INDEL	CDS	Thr45	ACT (N2)	Thr45 (N2)	CTAG	CTATAG	186	54
CP000053.1	CDS	RF_0517	YP_246533.1	hypothetical protein	552379	552519	552514	INDEL	CDS	Ser46	AGC (N1)	Ser46 (N1)	A	ATAG	88.5	54
CP000053.1	CDS | CDS	RF_0520 | RF_0521	YP_246536.1 | YP_246537.1	hypothetical protein | hypothetical protein	555246 | 555904	555545 | 556923	555718	INDEL	IGR	173 down | 186 up	T173		T	TTAATTTTAA	64.5	37
CP000053.1	CDS | CDS	RF_0520 | RF_0521	YP_246536.1 | YP_246537.1	hypothetical protein | hypothetical protein	555246 | 555904	555545 | 556923	555719	INDEL	IGR	174 down | 177 up	AATTTTAAT174		AATTTTAAT	AATTTTAATATTTTAAT,AATTTTTAATATTTTAAT	144	37
CP000053.1	CDS | CDS	RF_0520 | RF_0521	YP_246536.1 | YP_246537.1	hypothetical protein | hypothetical protein	555246 | 555904	555545 | 556923	555720	INDEL	IGR	175 down | 177 up	ATTTTAAT175		ATTTTAAT	ATTTTAATATTTTTAAT	95.5	52
CP000053.1	CDS | CDS	RF_0520 | RF_0521	YP_246536.1 | YP_246537.1	hypothetical protein | hypothetical protein	555246 | 555904	555545 | 556923	555721	INDEL	IGR	176 down | 177 up	TTTTAAT176		TTTTAAT	TTTTAATATTTAAT	65.5	53
CP000053.1	CDS | CDS	RF_0520 | RF_0521	YP_246536.1 | YP_246537.1	hypothetical protein | hypothetical protein	555246 | 555904	555545 | 556923	555727	INDEL	IGR	182 down | 177 up	T182		T	TATTTTAA	66.5	55
CP000053.1	CDS	RF_0524	YP_246540.1	hypothetical protein	558373	559140	558586	SNP	CDS	Gln72	1CAA -> TAA	Gln72 -> AMB	C	T	199	79
CP000053.1	CDS | CDS	RF_0525 | bioY1	YP_246541.1 | YP_246542.1	hypothetical protein | BioY family protein	559127 | 560157	560029 | 560741	560077	SNP	IGR	48 down | 80 up	A48 -> T		A	T	116	25
CP000053.1	CDS	bioY1	YP_246542.1	BioY family protein	560157	560741	560164	SNP	CDS	Tyr3	2TAT -> TGT	Tyr3 -> Cys	A	G	201	60
CP000053.1	CDS	bioY1	YP_246542.1	BioY family protein	560157	560741	560384	SNP	CDS	Leu76	3CTA -> CTG	Leu76 (silent)	A	G	222	67
CP000053.1	repeat_region	RPE-6 Full	RPE-6 Full	RPE-6 Full	562516	562635	562635	SNP	RR	C119	C119 -> T		C	T	222	82
CP000053.1	repeat_region	RPE-6 Full	RPE-6 Full	RPE-6 Full	564114	564234	564173	SNP	RR	T59	T59 -> A		T	A	147	92
CP000053.1	CDS	topA	YP_246546.1	DNA topoisomerase I	564265	566595	564295	SNP	CDS	Ile11	1ATT -> GTT	Ile11 -> Val	A	G	201	86
CP000053.1	CDS	RF_0535	YP_246551.1	Holliday junction resolvase-like protein	571708	572172	571713	SNP	CDS	Ile2	3ATC -> ATT	Ile2 (silent)	C	T	192	87
CP000053.1	CDS	RF_0537	YP_246553.1	AbrB family transcriptional regulator	572700	572939	572759	SNP	CDS	Val20	3GTG -> GTA	Val20 (silent)	G	A	221	60
CP000053.1	CDS	rffE	YP_246556.1	UDP-N-acetylglucosamine 2-epimerase	575110	576243	575980	SNP	CDS	Val291	1GTA -> ATA	Val291 -> Ile	G	A	204	75
CP000053.1	CDS	RF_0542	YP_246558.1	hypothetical protein	577562	578230	578229	SNP	CDS	OCH223	2TAG -> TGG	OCH223 -> Trp	A	G	178	58
CP000053.1	CDS	RF_0552	YP_246568.1	hypothetical protein	589474	589953	589586	INDEL	CDS	Val38	GTA (N2)	Val38 (N2)	TATTAATTTGTCAACCAT	TAT	45.6	19
CP000053.1	CDS	asmA	YP_246569.1	Outer membrane assembly protein	590865	593390	591313	SNP	CDS	Ser150	2TCC -> TTC	Ser150 -> Phe	C	T	211	67
CP000053.1	CDS	RF_0556	YP_246572.1	hypothetical protein	595177	597810	596739	SNP	CDS	Ser521	3AGT -> AGC	Ser521 (silent)	T	C	222	100
CP000053.1	CDS	xerD	YP_246587.1	site-specific tyrosine recombinase XerD	607594	608514	607761	SNP	CDS	Glu56	3GAG -> GAA	Glu56 (silent)	G	A	222	129
CP000053.1	CDS | repeat_region	RF_0574 | RPE-6 Full	YP_246590.1 | RPE-6 Full	hypothetical protein | RPE-6 Full	610000 | 610953	610821 | 611074	610909	SNP	IGR	88 down | 44 up	T88 -> C		T	C	216	103
CP000053.1	CDS	RF_0579	YP_246595.1	ABC transporter permease protein	616306	617139	616800	SNP	CDS	Gly165	3GGG -> GGA	Gly165 (silent)	G	A	207	81
CP000053.1	CDS	RF_0580	YP_246596.1	ankyrin repeat-containing protein	617306	618223	617979	SNP	CDS	His225	2CAT -> CGT	His225 -> Arg	A	G	213	96
CP000053.1	CDS	tme	YP_246600.1	malic enzyme	622072	624375	622896	SNP	CDS	Ile275	3ATA -> ATG	Ile275 -> Met	A	G	217	81
CP000053.1	CDS	RF_0585	YP_246601.1	hypothetical protein	624596	626545	625176	SNP	CDS	Phe194	2TTC -> TCC	Phe194 -> Ser	T	C	206	105
CP000053.1	CDS	RF_0585	YP_246601.1	hypothetical protein	624596	626545	625557	SNP	CDS	Asn321	2AAC -> AGC	Asn321 -> Ser	A	G	222	136
CP000053.1	CDS	RF_0587	YP_246603.1	transposase	628286	628528	628348	SNP	CDS	Gly21	3GGA -> GGG	Gly21 (silent)	A	G	31	53
CP000053.1	repeat_region | repeat_region	RPE-7 Full | RPE-7 Full	RPE-7 Full | RPE-7 Full	RPE-7 Full | RPE-7 Full	642371 | 643128	642443 | 643193	642697	SNP	IGR	254 down | 431 up	T254 -> C		T	C	222	130
CP000053.1	repeat_region | CDS	RPE-7 Full | dacF	RPE-7 Full | YP_246625.1	RPE-7 Full | penicillin-binding protein DacF precursor	652582 | 652755	652659 | 653675	652689	INDEL	IGR	30 down | 65 up	AT30		AT	ATT	57.5	75
CP000053.1	CDS	dacF	YP_246625.1	penicillin-binding protein DacF precursor	652755	653675	652829	SNP	CDS	Lys25	3AAA -> AAG	Lys25 (silent)	A	G	203	83
CP000053.1	repeat_region | repeat_region	RPE-6 Partial | RPE-6 Full	RPE-6 Partial | RPE-6 Full	RPE-6 Partial | RPE-6 Full	653720 | 653862	653749 | 653978	653830	INDEL	IGR	81 down | 27 up	GTATAT81		GTATAT	GTAT	190	36
CP000053.1	repeat_region | CDS	RPE-3 Full | RF_0617	RPE-3 Full | YP_246633.1	RPE-3 Full | protocatechuate-3,4-dioxygenase, beta subunit	658686 | 658847	658808 | 659473	658832	INDEL	IGR	24 down | 11 up	AAATA24		AAATA	AAATAATA	64.5	66
CP000053.1	repeat_region | CDS	RPE-3 Full | RF_0617	RPE-3 Full | YP_246633.1	RPE-3 Full | protocatechuate-3,4-dioxygenase, beta subunit	658686 | 658847	658808 | 659473	658833	INDEL	IGR	25 down | 11 up	AATA25		AATA	AATATA	190	66
CP000053.1	repeat_region | CDS	RPE-3 Full | RF_0617	RPE-3 Full | YP_246633.1	RPE-3 Full | protocatechuate-3,4-dioxygenase, beta subunit	658686 | 658847	658808 | 659473	658835	INDEL	IGR	27 down | 11 up	TA27		TA	TATAA	23	70
CP000053.1	repeat_region | CDS	RPE-4 Partial | RF_0622	RPE-4 Partial | YP_246638.1	RPE-4 Partial | hypothetical protein	662081 | 664144	662151 | 664869	663577	SNP	IGR	1426 down | 567 up	T1426 -> C		T	C	221	95
CP000053.1	repeat_region | CDS	RPE-4 Partial | RF_0622	RPE-4 Partial | YP_246638.1	RPE-4 Partial | hypothetical protein	662081 | 664144	662151 | 664869	664037	INDEL	IGR	1886 down | 98 up	CGTGTAATAT1886		CGTGTAATAT	C	156	41
CP000053.1	repeat_region | CDS	RPE-4 Partial | RF_0622	RPE-4 Partial | YP_246638.1	RPE-4 Partial | hypothetical protein	662081 | 664144	662151 | 664869	664105	SNP	IGR	1954 down | 39 up	T1954 -> C		T	C	199	57
CP000053.1	CDS	RF_0622	YP_246638.1	hypothetical protein	664144	664869	664856	INDEL	CDS	Asn238	AAC (N2)	Asn238 (N2)	ACC	AC	23.5	70
CP000053.1	CDS	RF_0622	YP_246638.1	hypothetical protein	664144	664869	664857	SNP	CDS	Asn238	3AAC -> AAA	Asn238 -> Lys	C	A	11.4	19
CP000053.1	CDS	RF_0625	YP_246641.1	hypothetical protein	669168	669434	669432	SNP	CDS	OCH89	1TAG -> CAG	OCH89 -> Gln	T	C	222	103
CP000053.1	CDS | repeat_region	RF_0628 | RPE-6 Full	YP_246644.1 | RPE-6 Full	hypothetical protein | RPE-6 Full	672484 | 673480	673203 | 673598	673243	SNP	IGR	40 down | 237 up	C40 -> T		C	T	172	84
CP000053.1	CDS	nlpD2	YP_246647.1	membrane proteins related to metalloendopeptidase	675424	676788	676016	SNP	CDS	Asn198	2AAT -> AGT	Asn198 -> Ser	A	G	222	73
CP000053.1	CDS	RF_0638	YP_246654.1	hypothetical protein	683055	683519	683484	SNP	CDS	Glu144	1GAA -> AAA	Glu144 -> Lys	G	A	210	84
CP000053.1	repeat_region | CDS	RPE-7 Full | RF_0641	RPE-7 Full | YP_246657.1	RPE-7 Full | RND family efflux transporter	685289 | 685831	685347 | 686826	685520	SNP	IGR	173 down | 311 up	G173 -> A		G	A	221	96
CP000053.1	repeat_region | CDS	RPE-4 Full | mfp	RPE-4 Full | YP_246658.1	RPE-4 Full | RND family transporter membrane-fusion protein	686840 | 686973	686941 | 688232	686971	SNP	IGR	30 down | 2 up	T30 -> C		T	C	222	107
CP000053.1	CDS	mfp	YP_246658.1	RND family transporter membrane-fusion protein	686973	688232	687664	SNP	CDS	Gln231	2CAA -> CGA	Gln231 -> Arg	A	G	217	80
CP000053.1	CDS	RF_0646	YP_246662.1	MiaB-like tRNA modifying enzyme	691878	693143	692162	SNP	CDS	Lys95	3AAG -> AAA	Lys95 (silent)	G	A	222	93
CP000053.1	repeat_region | CDS	RPE-7 Full | dnaN	RPE-7 Full | YP_246665.1	RPE-7 Full | DNA polymerase III subunit beta	695254 | 696880	695312 | 698019	695753	SNP	IGR	441 down | 1127 up	T441 -> C		T	C	190	82
CP000053.1	CDS	uppS	YP_246672.1	undecaprenyl pyrophosphate synthetase	704170	704877	704727	SNP	CDS	Leu186	3CTC -> CTT	Leu186 (silent)	C	T	205	75
CP000053.1	repeat_region	RPE-7 Full	RPE-7 Full	RPE-7 Full	707037	707113	707086	SNP	RR	A49	A49 -> G		A	G	222	71
CP000053.1	CDS	sucD	YP_246680.1	succinyl-CoA synthetase subunit alpha	711766	712644	712419	SNP	CDS	Ala218	3GCC -> GCT	Ala218 (silent)	C	T	214	63
CP000053.1	CDS	RF_0667	YP_246683.1	acylamino-acid-releasing protein	714961	716997	716571	SNP	CDS	Thr537	3ACC -> ACT	Thr537 (silent)	C	T	221	84
CP000053.1	CDS	gpsA	YP_246693.1	NAD(P)H-dependent glycerol-3-phosphate dehydrogenase	723908	724873	724215	INDEL	CDS	Thr103	ACT (N2)	Thr103 (N2)	CTCTTCT	CTCT	183	62
CP000053.1	CDS	gpsA	YP_246693.1	NAD(P)H-dependent glycerol-3-phosphate dehydrogenase	723908	724873	724825	SNP	CDS	Leu306	3TTA -> TTG	Leu306 (silent)	A	G	174	49
CP000053.1	CDS	uvrD	YP_246703.1	DNA helicase II	733515	735479	733581	SNP	CDS	Lys23	1AAA -> GAA	Lys23 -> Glu	A	G	222	83
CP000053.1	CDS	uvrD	YP_246703.1	DNA helicase II	733515	735479	734146	SNP	CDS	Arg211	2AGA -> AAA	Arg211 -> Lys	G	A	173	53
CP000053.1	CDS | CDS	RF_0689 | RF_0690	YP_246705.1 | YP_246706.1	hypothetical protein | hypothetical protein	736974 | 737971	737522 | 738327	737781	INDEL	IGR	259 down | 189 up	CA259		CA	CAGGTATAAAGA	111	33
CP000053.1	CDS	lon	YP_246708.1	ATP-dependent protease La	739580	741916	740784	SNP	CDS	Thr402	2ACG -> ATG	Thr402 -> Met	C	T	214	78
CP000053.1	CDS	paaY	YP_246714.1	carbonic anhydrase	755687	756196	755898	SNP	CDS	Gly71	2GGA -> GTA	Gly71 -> Val	G	T	222	103
CP000053.1	repeat_region | CDS	RPE-1 Partial | RF_0706	RPE-1 Partial | YP_246722.1	RPE-1 Partial | P pilus assembly protein FimD	760336 | 761214	760437 | 762746	760634	SNP	IGR	197 down | 580 up	T197 -> C		T	C	222	101
CP000053.1	repeat_region | repeat_region	RPE-7 Full | RPE-1 Full	RPE-7 Full | RPE-1 Full	RPE-7 Full | RPE-1 Full	762798 | 763320	762864 | 763463	763192	INDEL	IGR	328 down | 127 up	AT328		AT	ATTTACCGT	214	54
CP000053.1	repeat_region | repeat_region	RPE-7 Full | RPE-1 Full	RPE-7 Full | RPE-1 Full	RPE-7 Full | RPE-1 Full	762798 | 763320	762864 | 763463	763193	INDEL	IGR	329 down | 127 up	T329		T	TTTACCG	214	55
CP000053.1	CDS | CDS	nrdF | RF_0711	YP_246726.1 | YP_246727.1	ribonucleotide-diphosphate reductase subunit beta | hypothetical protein	766795 | 767966	767778 | 770815	767876	SNP	IGR	98 down | 90 up	C98 -> T		C	T	190	64
CP000053.1	CDS	RF_0711	YP_246727.1	hypothetical protein	767966	770815	770677	SNP	CDS	Lys904	3AAA -> AAT	Lys904 -> Asn	A	T	189	97
CP000053.1	CDS | CDS	RF_0711 | RF_0712	YP_246727.1 | YP_246728.1	hypothetical protein | hypothetical protein	767966 | 771038	770815 | 772294	771011	SNP	IGR	196 down | 27 up	C196 -> T		C	T	193	79
CP000053.1	repeat_region | repeat_region	RR-2 Full | RPE-4 Full	RR-2 Full | RPE-4 Full	RR-2 Full | RPE-4 Full	783009 | 783083	783033 | 783184	783055	SNP	IGR	22 down | 28 up	A22 -> G		A	G	203	90
CP000053.1	CDS	sca4	YP_246741.1	cell surface antigen	785179	788298	787811	INDEL	CDS	Ser878	TCA (N2)	Ser878 (N2)	CAGAAGAAGAAGAAG	CAGAAGAAGAAG	197	64
CP000053.1	CDS	sca4	YP_246741.1	cell surface antigen	785179	788298	787814	INDEL	CDS	Glu879	GAA (N2)	Glu879 (N2)	AAGA	AA	9.04	21
CP000053.1	CDS	sca4	YP_246741.1	cell surface antigen	785179	788298	787820	INDEL	CDS	Glu881	GAA (N2)	Glu881 (N2)	AAGA	AA	52.5	67
CP000053.1	CDS	sca4	YP_246741.1	cell surface antigen	785179	788298	787822	INDEL	CDS	Glu882	GAA (N1)	Glu882 (N1)	GAAGT	G	12.7	66
CP000053.1	CDS	sca4	YP_246741.1	cell surface antigen	785179	788298	787823	INDEL	CDS	Glu882	GAA (N2)	Glu882 (N2)	AAG	A	23.5	59
CP000053.1	repeat_region	RPE-6 Full	RPE-6 Full	RPE-6 Full	788335	788473	788383	SNP	RR	T48	T48 -> A		T	A	175	61
CP000053.1	CDS	rbn	YP_246743.1	ribonuclease BN, putative	789429	790256	790097	SNP	CDS	Leu223	3TTG -> TTA	Leu223 (silent)	G	A	185	54
CP000053.1	CDS | repeat_region	addA | RPE-7 Full	YP_246749.1 | RPE-7 Full	erythrocyte adducin alpha subunit | RPE-7 Full	793585 | 794330	793884 | 794406	794205	INDEL	IGR	321 down | 125 up	G321		G	GAGTATAA	55.5	29
CP000053.1	CDS	bioY2	YP_246755.1	BioY family protein	801614	802186	801777	INDEL	CDS	Asn55	AAT (N2)	Asn55 (N2)	AT	ATT,ATTT	17.5	55
CP000053.1	CDS	bioY2	YP_246755.1	BioY family protein	801614	802186	802103	INDEL	CDS	Lys164	AAA (N1)	Lys164 (N1)	AAATC	AAATCGGGCTTATTAATC,AAATCGGCTTATTAATC,AAAATCGGGCTTATTAATC	67.5	33
CP000053.1	CDS	bioY2	YP_246755.1	BioY family protein	801614	802186	802105	INDEL	CDS	Lys164	AAA (N3)	Lys164 (N3)	ATC	ATCGGGCTTATTAATTC	27.5	40
CP000053.1	CDS	RF_0749	YP_246765.1	HK97 family phage prohead protease/phage major capsid protein	809940	811049	810702	SNP	CDS	Ala255	1GCC -> ACC	Ala255 -> Thr	G	A	222	76
CP000053.1	CDS	RF_0764	YP_246780.1	putative methyltransferase	820495	821811	821021	SNP	CDS	His176	2CAT -> CGT	His176 -> Arg	A	G	222	85
CP000053.1	CDS | repeat_region	clpP | RPE-6 Partial	YP_246788.1 | RPE-6 Partial	ATP-dependent Clp protease proteolytic subunit | RPE-6 Partial	829699 | 830440	830304 | 830464	830423	SNP	IGR	119 down | 17 up	A119 -> T		A	T	61	62
CP000053.1	CDS	RF_0773	YP_246789.1	transcription activator	830960	831454	831046	SNP	CDS	Asp29	3GAT -> GAC	Asp29 (silent)	T	C	222	94
CP000053.1	CDS	RF_0773	YP_246789.1	transcription activator	830960	831454	831282	SNP	CDS	Pro108	2CCC -> CTC	Pro108 -> Leu	C	T	222	78
CP000053.1	CDS	RF_0775	YP_246791.1	acetyltransferase	832291	832833	832726	SNP	CDS	Ala146	1GCT -> TCT	Ala146 -> Ser	G	T	214	96
CP000053.1	repeat_region | CDS	RPE-1 Full | RF_0782	RPE-1 Full | YP_246798.1	RPE-1 Full | ankyrin repeat-containing protein	837021 | 837539	837166 | 838084	837339	SNP	IGR	173 down | 200 up	A173 -> G		A	G	210	67
CP000053.1	CDS	traC	YP_246802.1	DNA primase	840939	841760	841740	SNP	CDS	Lys268	1AAG -> GAG	Lys268 -> Glu	A	G	185	58
CP000053.1	repeat_region | CDS	RPE-7 Full | RF_0804	RPE-7 Full | YP_246820.1	RPE-7 Full | hypothetical protein	852212 | 852978	852282 | 853586	852849	INDEL	IGR	567 down | 124 up	TGAAGG567		TGAAGG	TGAAGAAGG,TGAAGGAAGG,TGAGAAGG	137	44
CP000053.1	repeat_region | CDS	RPE-7 Full | RF_0804	RPE-7 Full | YP_246820.1	RPE-7 Full | hypothetical protein	852212 | 852978	852282 | 853586	852850	INDEL	IGR	568 down | 125 up	GAAG568		GAAG	GAAGAAAG	82.6	51
CP000053.1	repeat_region | CDS	RPE-7 Full | RF_0804	RPE-7 Full | YP_246820.1	RPE-7 Full | hypothetical protein	852212 | 852978	852282 | 853586	852853	INDEL	IGR	571 down | 125 up	G571		G	GAA	93.7	48
CP000053.1	CDS	bioC	YP_246822.1	biotin synthesis protein BioC	854175	855005	854204	SNP	CDS	Leu10	3CTA -> CTG	Leu10 (silent)	A	G	220	102
CP000053.1	CDS	RF_0813	YP_246829.1	hypothetical protein	860774	862213	861960	SNP	CDS	Asp396	2GAC -> GGC	Asp396 -> Gly	A	G	214	108
CP000053.1	CDS	RF_0815	YP_246831.1	Na+/proline symporter and signal transduction histidine kinase	864322	865296	864658	SNP	CDS	Glu113	1GAA -> AAA	Glu113 -> Lys	G	A	185	66
CP000053.1	CDS	hemC	YP_246833.1	porphobilinogen deaminase	866335	867240	866623	SNP	CDS	Ile97	1ATT -> GTT	Ile97 -> Val	A	G	213	63
CP000053.1	CDS	rfaJ	YP_246852.1	lipopolysaccharide 1,2-glucosyltransferase RfaJ	881280	882833	881570	SNP	CDS	Ala97	3GCA -> GCG	Ala97 (silent)	A	G	206	55
CP000053.1	CDS	tlc3	YP_246853.1	ADP,ATP carrier protein	882902	884407	883085	SNP	CDS	Leu62	1CTC -> TTC	Leu62 -> Phe	C	T	189	66
CP000053.1	CDS	tlc3	YP_246853.1	ADP,ATP carrier protein	882902	884407	883090	SNP	CDS	Phe63	3TTC -> TTA	Phe63 -> Leu	C	A	154	58
CP000053.1	CDS	ispB	YP_246855.1	octaprenyl-diphosphate synthase	886310	887293	886754	SNP	CDS	Ile149	1ATA -> GTA	Ile149 -> Val	A	G	167	49
CP000053.1	CDS | tRNA	ispB | RF_RNA24	YP_246855.1 | RF_RNA24	octaprenyl-diphosphate synthase | tRNA-Arg	886310 | 887335	887293 | 887411	887295	INDEL	IGR	2 down | 18 up	TAGTTAAGAAGAGAAAGAAAAAA2		TAGTTAAGAAGAGAAAGAAAAAA	TA,TAA	158	43
CP000053.1	repeat_region | CDS	RPE-7 Full | spl1	RPE-7 Full | YP_246862.1	RPE-7 Full | NifS protein	893956 | 894104	894028 | 895213	894071	SNP	IGR	43 down | 33 up	A43 -> G		A	G	222	62
CP000053.1	CDS	RF_0850	YP_246866.1	hypothetical protein	899124	901049	901004	SNP	CDS	OPL627	3TGA -> TGC	OPL627 -> Cys	A	C	178	31
CP000053.1	CDS	RF_0850	YP_246866.1	hypothetical protein	899124	901049	901025	INDEL	CDS	Arg634	AGA (N3)	Arg634 (N3)	AG	A	54.5	36
CP000053.1	CDS | CDS	RF_0850 | RF_0851	YP_246866.1 | YP_246867.1	hypothetical protein | hypothetical protein	899124 | 901319	901049 | 901735	901057	SNP	IGR	8 down | 262 up	G8 -> C		G	C	176	45
CP000053.1	CDS | CDS	RF_0850 | RF_0851	YP_246866.1 | YP_246867.1	hypothetical protein | hypothetical protein	899124 | 901319	901049 | 901735	901078	SNP	IGR	29 down | 241 up	G29 -> T		G	T	177	51
CP000053.1	CDS | CDS	RF_0850 | RF_0851	YP_246866.1 | YP_246867.1	hypothetical protein | hypothetical protein	899124 | 901319	901049 | 901735	901080	SNP	IGR	31 down | 239 up	A31 -> C		A	C	190	51
CP000053.1	CDS | CDS	RF_0850 | RF_0851	YP_246866.1 | YP_246867.1	hypothetical protein | hypothetical protein	899124 | 901319	901049 | 901735	901123	SNP	IGR	74 down | 196 up	A74 -> C		A	C	189	63
CP000053.1	CDS | CDS	RF_0850 | RF_0851	YP_246866.1 | YP_246867.1	hypothetical protein | hypothetical protein	899124 | 901319	901049 | 901735	901160	SNP	IGR	111 down | 159 up	A111 -> C		A	C	188	75
CP000053.1	CDS | CDS	RF_0850 | RF_0851	YP_246866.1 | YP_246867.1	hypothetical protein | hypothetical protein	899124 | 901319	901049 | 901735	901195	SNP	IGR	146 down | 124 up	A146 -> T		A	T	196	72
CP000053.1	CDS | CDS	RF_0850 | RF_0851	YP_246866.1 | YP_246867.1	hypothetical protein | hypothetical protein	899124 | 901319	901049 | 901735	901260	SNP	IGR	211 down | 59 up	C211 -> T		C	T	185	63
CP000053.1	CDS | CDS	RF_0850 | RF_0851	YP_246866.1 | YP_246867.1	hypothetical protein | hypothetical protein	899124 | 901319	901049 | 901735	901301	SNP	IGR	252 down | 18 up	G252 -> A		G	A	194	62
CP000053.1	CDS	RF_0851	YP_246867.1	hypothetical protein	901319	901735	901729	INDEL	CDS	Lys137	AAG (N3)	Lys137 (N3)	GC	G	37.5	36
CP000053.1	CDS	RF_0853	YP_246869.1	NTPase	902241	904217	902719	SNP	CDS	Thr160	2ACA -> AAA	Thr160 -> Lys	C	A	189	65
CP000053.1	CDS	RF_0853	YP_246869.1	NTPase	902241	904217	902743	SNP	CDS	Asp168	2GAT -> GTT	Asp168 -> Val	A	T	188	70
CP000053.1	CDS	RF_0853	YP_246869.1	NTPase	902241	904217	902783	SNP	CDS	Tyr181	3TAT -> TAG	Tyr181 -> OCH	T	G	188	70
CP000053.1	CDS	RF_0853	YP_246869.1	NTPase	902241	904217	902827	SNP	CDS	Ser196	2TCT -> TAT	Ser196 -> Tyr	C	A	176	68
CP000053.1	CDS	RF_0853	YP_246869.1	NTPase	902241	904217	903130	SNP	CDS	Val297	2GTT -> GCT	Val297 -> Ala	T	C	115	60
CP000053.1	CDS	RF_0862	YP_246878.1	putative to amino acid permeases	914694	915893	915140	SNP	CDS	Thr149	3ACC -> ACT	Thr149 (silent)	C	T	220	87
CP000053.1	CDS	RF_0864	YP_246880.1	hypothetical protein	916926	919805	919142	SNP	CDS	Thr739	3ACC -> ACA	Thr739 (silent)	C	A	220	57
CP000053.1	repeat_region | CDS	RPE-6 Full | radA	RPE-6 Full | YP_246882.1	RPE-6 Full | DNA repair protein RadA	920369 | 920527	920496 | 921867	920507	INDEL	IGR	11 down | 20 up	C11		C	CACAA,CACAAA	196	37
CP000053.1	CDS	infB	YP_246887.1	translation initiation factor IF-2	926218	928707	927591	SNP	CDS	Asn458	3AAT -> AAG	Asn458 -> Lys	T	G	222	72
CP000053.1	CDS	RF_0873	YP_246889.1	hypothetical protein	930517	931002	930636	SNP	CDS	Phe40	3TTT -> TTC	Phe40 (silent)	T	C	195	85
CP000053.1	CDS	RF_0878	YP_246894.1	hypothetical protein	935411	935860	935503	SNP	CDS	Thr31	3ACA -> ACG	Thr31 (silent)	A	G	221	82
CP000053.1	CDS	RF_0880	YP_246896.1	transposase	937381	937623	937424	SNP	CDS	Arg15	2CGC -> CTC	Arg15 -> Leu	G	T	84	35
CP000053.1	CDS	RF_0880	YP_246896.1	transposase	937381	937623	937425	SNP	CDS	Arg15	3CGC -> CGT	Arg15 (silent)	C	T	74	35
CP000053.1	CDS	RF_0880	YP_246896.1	transposase	937381	937623	937426	SNP	CDS	Ile16	1ATT -> GTT	Ile16 -> Val	A	G	88	35
CP000053.1	CDS | repeat_region	RF_0883 | RPE-6 Full	YP_246899.1 | RPE-6 Full	hypothetical protein | RPE-6 Full	939415 | 941175	940578 | 941312	940733	INDEL	IGR	155 down | 441 up	AG155		AG	A	31.5	38
CP000053.1	CDS	RF_0887	YP_246903.1	large extracellular alpha-helical protein	944569	950247	948197	SNP	CDS	Pro1210	2CCA -> CTA	Pro1210 -> Leu	C	T	222	64
CP000053.1	CDS	RF_0896	YP_246912.1	hypothetical protein	958832	960601	959740	SNP	CDS	Ile303	3ATC -> ATA	Ile303 (silent)	C	A	180	65
CP000053.1	CDS	pbpA2	YP_246918.1	penicillin-binding protein	965706	967391	966728	SNP	CDS	Thr341	3ACT -> ACC	Thr341 (silent)	T	C	222	80
CP000053.1	CDS	mraZ	YP_246921.1	cell division protein MraZ	969057	969506	969108	SNP	CDS	Arg18	1AGA -> GGA	Arg18 -> Gly	A	G	208	107
CP000053.1	CDS	panF	YP_246922.1	Sodium/pantothenate symporter	970343	971779	971017	SNP	CDS	Leu225	3CTT -> CTA	Leu225 (silent)	T	A	211	66
CP000053.1	CDS	RF_0913	YP_246929.1	hypothetical protein	975672	976202	975899	SNP	CDS	Ile76	3ATT -> ATC	Ile76 (silent)	T	C	186	104
CP000053.1	CDS	RF_0914	YP_246930.1	hypothetical protein	976393	976650	976506	SNP	CDS	Leu38	3CTT -> CTG	Leu38 (silent)	T	G	194	86
CP000053.1	CDS	RF_0914	YP_246930.1	hypothetical protein	976393	976650	976643	SNP	CDS	Asn84	2AAC -> AGC	Asn84 -> Ser	A	G	222	87
CP000053.1	CDS	RF_0918	YP_246934.1	Type I site-specific restriction-modification system, R (restriction) subunit	979318	980748	980734	SNP	CDS	Trp473	1TGG -> GGG	Trp473 -> Gly	T	G	146	69
CP000053.1	CDS	RF_0924	YP_246940.1	lysozyme	984883	985089	985049	SNP	CDS	Asp56	2GAC -> GGC	Asp56 -> Gly	A	G	221	82
CP000053.1	tRNA | CDS	RF_RNA26 | RF_0925	RF_RNA26 | YP_246941.1	tRNA-Arg | hypothetical protein	985346 | 985836	985422 | 986273	985627	SNP	IGR	205 down | 209 up	G205 -> A		G	A	144	37
CP000053.1	CDS	RF_0929	YP_246945.1	hypothetical protein	989155	989499	989370	SNP	CDS	Glu72	3GAA -> GAG	Glu72 (silent)	A	G	5.46	40
CP000053.1	CDS	RF_0929	YP_246945.1	hypothetical protein	989155	989499	989374	SNP	CDS	Thr74	1ACA -> GCA	Thr74 -> Ala	A	G	11.3	39
CP000053.1	CDS	RF_0929	YP_246945.1	hypothetical protein	989155	989499	989381	SNP	CDS	Leu76	2CTC -> CAC	Leu76 -> His	T	A	6.2	40
CP000053.1	CDS	RF_0929	YP_246945.1	hypothetical protein	989155	989499	989387	SNP	CDS	Lys78	2AAA -> AGA	Lys78 -> Arg	A	G	35	41
CP000053.1	CDS	RF_0929	YP_246945.1	hypothetical protein	989155	989499	989407	SNP	CDS	Ser85	1TCT -> GCT	Ser85 -> Ala	T	G	10.4	36
CP000053.1	CDS	RF_0929	YP_246945.1	hypothetical protein	989155	989499	989408	SNP	CDS	Ser85	2TCT -> TTT	Ser85 -> Phe	C	T	7.8	36
CP000053.1	CDS	RF_0940	YP_246956.1	nucleotidyltransferase/HEPN domain-containing protein	997104	997973	997474	SNP	CDS	Tyr124	2TAC -> TGC	Tyr124 -> Cys	A	G	197	68
CP000053.1	repeat_region	RPE-5 Full	RPE-5 Full	RPE-5 Full	1003108	1003232	1003170	INDEL	RR	TAA62	TAA62		TAA	TAAA,TAAAA	39.5	45
CP000053.1	CDS	gyrB	YP_246963.1	DNA gyrase subunit B	1004956	1007382	1005853	SNP	CDS	Ser300	1AGC -> TGC	Ser300 -> Cys	A	T	222	87
CP000053.1	CDS | CDS	RF_0950 | mgtE	YP_246966.1 | YP_246967.1	ankyrin repeat-containing protein | magnesium transporter	1009261 | 1010680	1010448 | 1012050	1010638	SNP	IGR	190 down | 42 up	C190 -> T		C	T	205	55
CP000053.1	CDS	mgtE	YP_246967.1	magnesium transporter	1010680	1012050	1011700	SNP	CDS	Ala341	1GCC -> ACC	Ala341 -> Thr	G	A	222	95
CP000053.1	CDS | CDS	RF_0969 | RF_0970	YP_246985.1 | YP_246986.1	acetyltransferase | Na+/proline symporter, signal transduction histidine kinase	1025565 | 1026387	1026269 | 1029341	1026306	SNP	IGR	37 down | 81 up	A37 -> G		A	G	216	90
CP000053.1	CDS	RF_0970	YP_246986.1	Na+/proline symporter, signal transduction histidine kinase	1026387	1029341	1028477	SNP	CDS	Phe697	3TTT -> TTA	Phe697 -> Leu	T	A	177	68
CP000053.1	CDS	RF_0972	YP_246988.1	hypothetical protein	1030734	1032047	1031887	SNP	CDS	Gly385	2GGT -> GAT	Gly385 -> Asp	G	A	222	64
CP000053.1	CDS	RF_0972	YP_246988.1	hypothetical protein	1030734	1032047	1032040	SNP	CDS	Gly436	2GGA -> GAA	Gly436 -> Glu	G	A	168	88
CP000053.1	CDS | CDS	RF_0978 | thrS	YP_246994.1 | YP_246995.1	hypothetical protein | threonyl-tRNA synthetase	1035905 | 1036470	1036156 | 1038377	1036266	SNP	IGR	110 down | 204 up	C110 -> T		C	T	164	64
CP000053.1	CDS	rpsI	YP_247011.1	30S ribosomal protein S9	1057238	1057723	1057253	SNP	CDS	Val6	1GTT -> ATT	Val6 -> Ile	G	A	168	54
CP000053.1	repeat_region	RPE-7 Full	RPE-7 Full	RPE-7 Full	1057813	1057907	1057871	SNP	RR	G58	G58 -> T		G	T	200	91
CP000053.1	repeat_region	RPE-7 Full	RPE-7 Full	RPE-7 Full	1057813	1057907	1057872	SNP	RR	A59	A59 -> C		A	C	192	91
CP000053.1	CDS	petA	YP_247026.1	ubiquinol-cytochrome c reductase, iron-sulfur subunit	1070990	1071523	1071470	SNP	CDS	His161	1CAT -> TAT	His161 -> Tyr	C	T	222	102
CP000053.1	CDS	pbpE	YP_247038.1	penicillin-binding protein 4*	1082799	1083983	1083881	SNP	CDS	OCH361	3TAG -> TAT	OCH361 -> Tyr	G	T	200	81
CP000053.1	CDS	RF_1032	YP_247048.1	hypothetical protein	1093465	1095183	1094284	INDEL	CDS	Leu274	CTT (N1)	Leu274 (N1)	CTTTTTT	CTTTT,CTTTTT	90.5	56
CP000053.1	CDS | CDS	psd | RF_1047	YP_247062.1 | YP_247063.1	phosphatidylserine decarboxylase | hypothetical protein	1106335 | 1107063	1107030 | 1107380	1107045	INDEL	IGR	15 down | 18 up	A15		A	AT	37.5	42
CP000053.1	CDS	RF_1053	YP_247069.1	transposase	1112045	1112287	1112088	SNP	CDS	Arg15	2CGC -> CTC	Arg15 -> Leu	G	T	50	52
CP000053.1	CDS	RF_1053	YP_247069.1	transposase	1112045	1112287	1112089	SNP	CDS	Arg15	3CGC -> CGT	Arg15 (silent)	C	T	60	52
CP000053.1	CDS	RF_1053	YP_247069.1	transposase	1112045	1112287	1112090	SNP	CDS	Ile16	1ATT -> GTT	Ile16 -> Val	A	G	54	52
CP000053.1	CDS | repeat_region	RF_1054 | RPE-5 Full	YP_247070.1 | RPE-5 Full	transposase | RPE-5 Full	1112362 | 1113344	1113114 | 1113468	1113329	SNP	IGR	215 down | 15 up	T215 -> C		T	C	157	47
CP000053.1	repeat_region | CDS	RPE-3 Full | fdxB	RPE-3 Full | YP_247080.1	RPE-3 Full | ferredoxin	1125247 | 1126223	1125362 | 1126561	1125676	SNP	IGR	314 down | 547 up	G314 -> A		G	A	222	106
CP000053.1	CDS | repeat_region	uspA | RPE-6 Full	YP_247083.1 | RPE-6 Full	universal stress protein UspA | RPE-6 Full	1128599 | 1129165	1129045 | 1129283	1129118	INDEL	IGR	73 down | 44 up	TCCC73		TCCC	TC	11.3	73
CP000053.1	CDS | repeat_region	sca8 | RPE-7 Full	YP_247084.1 | RPE-7 Full	cell surface antigen-like protein Sca8 | RPE-7 Full	1129497 | 1134404	1134005 | 1134478	1134069	SNP	IGR	64 down | 335 up	T64 -> C		T	C	222	71
CP000053.1	repeat_region | CDS	RPE-3 Full | RF_1070	RPE-3 Full | YP_247086.1	RPE-3 Full | hypothetical protein	1136026 | 1137036	1136141 | 1138919	1136298	SNP	IGR	157 down | 738 up	T157 -> C		T	C	222	56
CP000053.1	CDS	RF_1080	YP_247096.1	hypothetical protein	1146632	1147054	1146835	SNP	CDS	Ala68	3GCG -> GCA	Ala68 (silent)	G	A	222	94
CP000053.1	CDS	dnaK	YP_247100.1	molecular chaperone DnaK	1150216	1152099	1150266	SNP	CDS	Ala17	3GCG -> GCA	Ala17 (silent)	G	A	172	64
CP000053.1	repeat_region | CDS	RPE-8 Full | RF_1087	RPE-8 Full | YP_247103.1	RPE-8 Full | ankyrin repeat-containing protein	1153868 | 1154205	1154002 | 1154579	1154135	SNP	IGR	133 down | 70 up	G133 -> A		G	A	189	46
CP000053.1	repeat_region | CDS	RPE-8 Full | RF_1087	RPE-8 Full | YP_247103.1	RPE-8 Full | ankyrin repeat-containing protein	1153868 | 1154205	1154002 | 1154579	1154179	INDEL	IGR	177 down | 24 up	CAA177		CAA	CA	44.5	36
CP000053.1	CDS	RF_1091	YP_247107.1	thermostable carboxypeptidase	1158782	1159327	1158816	INDEL	CDS	Ile12	ATT (N2)	Ile12 (N2)	TTTATATAGAAAGATTACTATTATATAGAAAGATTACTA	TTTATATAGAAAGATTACTA	90.5	46
CP000053.1	CDS	RF_1098	YP_247114.1	hypothetical protein	1167418	1168161	1167803	SNP	CDS	Ile129	2ATA -> ACA	Ile129 -> Thr	T	C	220	74
CP000053.1	CDS	hemN	YP_247116.1	coproporphyrinogen III oxidase	1169695	1170855	1170652	SNP	CDS	Ser320	1AGT -> GGT	Ser320 -> Gly	A	G	218	93
CP000053.1	CDS	RF_1104	YP_247120.1	prolyl endopeptidase precursor	1172143	1173819	1173489	SNP	CDS	Phe449	3TTC -> TTT	Phe449 (silent)	C	T	115	54
CP000053.1	CDS	RF_1105	YP_247121.1	prolyl endopeptidase precursor	1173871	1174299	1174130	SNP	CDS	His87	2CAT -> CGT	His87 -> Arg	A	G	205	76
CP000053.1	CDS	RF_1135	YP_247151.1	hypothetical protein	1202790	1203953	1202876	INDEL	CDS	Ala29	GCC (N3)	Ala29 (N3)	CAAAAAAA	CAAAA,CAAA	144	52
CP000053.1	CDS	RF_1135	YP_247151.1	hypothetical protein	1202790	1203953	1202881	INDEL	CDS	Lys31	AAA (N2)	Lys31 (N2)	AAATA	AA	86.5	52
CP000053.1	CDS	RF_1137	YP_247153.1	penicillin acylase	1205230	1206363	1205724	SNP	CDS	Leu165	3CTT -> CTC	Leu165 (silent)	T	C	222	91
CP000053.1	CDS	rpoC	YP_247161.1		1214318	1218436	1217089	SNP	CDS	Ile924	3ATA -> ATG	Ile924 -> Met	A	G	222	74
CP000053.1	CDS	rpoC	YP_247161.1		1214318	1218436	1217362	SNP	CDS	Arg1015	3AGA -> AGG	Arg1015 (silent)	A	G	220	65
CP000053.1	CDS	sdhA	YP_247175.1	succinate dehydrogenase flavoprotein subunit	1232807	1234597	1232884	SNP	CDS	Asn26	3AAT -> AAG	Asn26 -> Lys	T	G	199	69
CP000053.1	CDS	hflK	YP_247184.1	protease activity modulator HflK	1240142	1241182	1240777	SNP	CDS	Thr212	3ACT -> ACC	Thr212 (silent)	T	C	222	120
CP000053.1	CDS	RF_1172	YP_247188.1	tRNA/rRNA methyltransferase	1243907	1244602	1244270	SNP	CDS	Ser122	1TCT -> CCT	Ser122 -> Pro	T	C	222	109
CP000053.1	CDS	RF_1181	YP_247197.1	transposase	1251058	1251300	1251101	SNP	CDS	Arg15	2CGC -> CTC	Arg15 -> Leu	G	T	81	45
CP000053.1	CDS	RF_1181	YP_247197.1	transposase	1251058	1251300	1251102	SNP	CDS	Arg15	3CGC -> CGT	Arg15 (silent)	C	T	56	47
CP000053.1	CDS	RF_1181	YP_247197.1	transposase	1251058	1251300	1251103	SNP	CDS	Ile16	1ATT -> GTT	Ile16 -> Val	A	G	76	47
CP000053.1	CDS	RF_1182	YP_247198.1	transposase	1251375	1252328	1252301	SNP	CDS	Phe309	3TTC -> TTT	Phe309 (silent)	C	T	19.1	297
CP000053.1	CDS	RF_1202	YP_247218.1	hypothetical protein	1267691	1268101	1268079	INDEL	CDS	Asn130	AAC (N2)	Asn130 (N2)	A	AG	31.5	45
CP000053.1	CDS	RF_1205	YP_247221.1	transposase	1269745	1269987	1269936	SNP	CDS	Asn64	3AAC -> AAT	Asn64 (silent)	C	T	48	117
CP000053.1	CDS	RF_1213	YP_247229.1	NAD-specific glutamate dehydrogenase	1273254	1278038	1275845	SNP	CDS	Phe864	3TTC -> TTT	Phe864 (silent)	C	T	201	81
CP000053.1	CDS	RF_1215	YP_247231.1	hypothetical protein	1279769	1281418	1279946	SNP	CDS	Thr60	1ACT -> GCT	Thr60 -> Ala	A	G	222	88
CP000053.1	CDS	RF_1215	YP_247231.1	hypothetical protein	1279769	1281418	1280838	SNP	CDS	Gly357	2GGG -> GAG	Gly357 -> Glu	G	A	98	24
CP000053.1	CDS	RF_1215	YP_247231.1	hypothetical protein	1279769	1281418	1281090	SNP	CDS	Lys441	2AAA -> ACA	Lys441 -> Thr	A	C	209	109
CP000053.1	CDS	RF_1217	YP_247233.1	hypothetical protein	1282820	1283524	1282824	INDEL	CDS	Tyr2	TAT (N2)	Tyr2 (N2)	AT	ATT	36.5	55
CP000053.1	CDS	RF_1220	YP_247236.1	hypothetical protein	1284663	1285829	1284768	SNP	CDS	Cys36	1TGC -> CGC	Cys36 -> Arg	T	C	222	93
CP000053.1	CDS	mreB	YP_247248.1	rod shape-determining protein MreB	1296590	1297630	1297598	SNP	CDS	Gly337	1GGA -> AGA	Gly337 -> Arg	G	A	213	74
CP000053.1	CDS | repeat_region	mreB | RPE-5 Full	YP_247248.1 | RPE-5 Full	rod shape-determining protein MreB | RPE-5 Full	1296590 | 1297717	1297630 | 1297837	1297690	SNP	IGR	60 down | 27 up	G60 -> T		G	T	187	84
CP000053.1	repeat_region	RPE-5 Full	RPE-5 Full	RPE-5 Full	1297717	1297837	1297751	SNP	RR	C34	C34 -> T		C	T	202	85
CP000053.1	CDS | repeat_region	pal | RPE-5 Full	YP_247250.1 | RPE-5 Full	peptidoglycan-associated lipoprotein precursor | RPE-5 Full	1299521 | 1300194	1299991 | 1300331	1300048	INDEL	IGR	57 down | 139 up	AAAACTAA57		AAAACTAA	AAAACTAAACTAA	135	56
CP000053.1	CDS	RF_1241	YP_247257.1	S-adenosylmethionine synthetase MetK	1306766	1307317	1306910	SNP	CDS	Ser49	1AGT -> GGT	Ser49 -> Gly	A	G	222	99
CP000053.1	CDS	RF_1242	YP_247258.1	S-adenosylmethionine synthetase MetK	1307508	1307882	1307870	INDEL	CDS	Ala121	GCA (N3)	Ala121 (N3)	A	AT	36.5	47
CP000053.1	repeat_region	RPE-6 Full	RPE-6 Full	RPE-6 Full	1311611	1311706	1311687	SNP	RR	C76	C76 -> G		C	G	9.52	53
CP000053.1	CDS	serS	YP_247265.1	seryl-tRNA synthetase	1320553	1321830	1321098	SNP	CDS	Val182	3GTC -> GTT	Val182 (silent)	C	T	207	105
CP000053.1	CDS	RF_1251	YP_247267.1	hypothetical protein	1324896	1328396	1326313	SNP	CDS	Ile473	2ATT -> ACT	Ile473 -> Thr	T	C	213	67
CP000053.1	CDS	terC	YP_247268.1	tellurium resistance protein TerC	1328532	1329305	1328550	INDEL	CDS	Phe7	TTT (N1)	Phe7 (N1)	T	TG	50.5	55
CP000053.1	CDS	nuoL1	YP_247273.1	NADH dehydrogenase subunit L	1332949	1334886	1333385	SNP	CDS	Gly146	2GGC -> GCC	Gly146 -> Ala	G	C	21	45
CP000053.1	CDS	nuoL1	YP_247273.1	NADH dehydrogenase subunit L	1332949	1334886	1334535	SNP	CDS	Cys529	3TGC -> TGT	Cys529 (silent)	C	T	209	71
CP000053.1	CDS	lpdA1	YP_247286.1	dihydrolipoamide dehydrogenase	1350262	1351641	1350895	SNP	CDS	Gly212	1GGA -> AGA	Gly212 -> Arg	G	A	221	83
CP000053.1	CDS	RF_1279	YP_247295.1	nucleotidyltransferase/HEPN domain-containing protein	1360783	1360986	1360842	SNP	CDS	Ser20	3TCT -> TCC	Ser20 (silent)	T	C	217	71
CP000053.1	CDS	RF_1288	YP_247304.1	hypothetical protein	1366740	1367186	1367047	SNP	CDS	Gly103	2GGC -> GTC	Gly103 -> Val	G	T	222	77
CP000053.1	CDS	sca13	YP_247306.1	cell surface antigen-like protein Sca13	1368059	1374658	1369196	SNP	CDS	Tyr380	1TAT -> CAT	Tyr380 -> His	T	C	15.1	89
CP000053.1	CDS	phaC	YP_247314.1	Poly(3-hydroxyalkanoate) synthetase	1381573	1383324	1381904	SNP	CDS	Gly111	2GGC -> GAC	Gly111 -> Asp	G	A	221	49
CP000053.1	CDS	phaC	YP_247314.1	Poly(3-hydroxyalkanoate) synthetase	1381573	1383324	1382186	SNP	CDS	Leu205	2CTT -> CCT	Leu205 -> Pro	T	C	199	89
CP000053.1	CDS	surA	YP_247316.1	parvulin-like peptidyl-prolyl isomerase	1385269	1386843	1386029	SNP	CDS	Cys254	2TGC -> TAC	Cys254 -> Tyr	G	A	222	90
CP000053.1	repeat_region	RPE-7 Full	RPE-7 Full	RPE-7 Full	1386866	1386923	1386921	SNP	RR	A55	A55 -> G		A	G	222	75
CP000053.1	repeat_region | CDS	RPE-6 Full | ftsK	RPE-6 Full | YP_247323.1	RPE-6 Full | cell division protein FtsK-like protein	1393767 | 1393984	1393884 | 1396221	1393969	SNP	IGR	85 down | 15 up	G85 -> A		G	A	208	61
CP000053.1	repeat_region | CDS	RPE-7 Full | radC	RPE-7 Full | YP_247326.1	RPE-7 Full | DNA repair protein RadC	1398186 | 1398522	1398282 | 1398989	1398439	INDEL	IGR	157 down | 83 up	T157		T	TA	50.5	78
CP000053.1	CDS	RF_1327	YP_247343.1	MFS type sugar transporter	1412842	1413765	1413398	SNP	CDS	His186	2CAT -> CGT	His186 -> Arg	A	G	222	91
CP000053.1	CDS | tRNA	RF_1331 | RF_RNA36	YP_247347.1 | RF_RNA36	hypothetical protein | tRNA-Arg	1415741 | 1416652	1416061 | 1416728	1416436	SNP	IGR	375 down | 216 up	G375 -> A		G	A	222	119
CP000053.1	CDS	glyS	YP_247362.1	glycyl-tRNA synthetase subunit beta	1431690	1433684	1433159	SNP	CDS	Arg490	3CGC -> CGT	Arg490 (silent)	C	T	191	83
CP000053.1	CDS | repeat_region	glyQ | RPE-7 Full	YP_247363.1 | RPE-7 Full	glycyl-tRNA synthetase subunit alpha | RPE-7 Full	1433677 | 1434794	1434546 | 1434859	1434725	SNP	IGR	179 down | 69 up	C179 -> T		C	T	197	58
CP000053.1	CDS	proP6	YP_247365.1	proline/betaine transporter	1435538	1436785	1436269	INDEL	CDS	Phe244	TTC (N3)	Phe244 (N3)	CAAA	CAAAA	19.5	43
CP000053.1	repeat_region	RPE-5 Full	RPE-5 Full	RPE-5 Full	1436877	1437001	1436986	SNP	RR	T109	T109 -> C		T	C	212	57
CP000053.1	CDS	alaS	YP_247369.1	alanyl-tRNA synthetase	1440429	1443065	1441683	SNP	CDS	Arg419	1AGA -> GGA	Arg419 -> Gly	A	G	199	69
CP000053.1	CDS	alaS	YP_247369.1	alanyl-tRNA synthetase	1440429	1443065	1442618	SNP	CDS	Glu730	3GAA -> GAG	Glu730 (silent)	A	G	222	83
CP000053.1	CDS	RF_1355	YP_247371.1	hypothetical protein	1444910	1445596	1445496	SNP	CDS	Phe196	2TTC -> TCC	Phe196 -> Ser	T	C	222	93
CP000053.1	repeat_region	RPE-6 Full	RPE-6 Full	RPE-6 Full	1446561	1446677	1446564	SNP	RR	T3	T3 -> C		T	C	203	67
CP000053.1	CDS	rpoD	YP_247373.1	RNA polymerase sigma factor RpoD	1446875	1448782	1447908	SNP	CDS	Tyr345	2TAT -> TGT	Tyr345 -> Cys	A	G	222	91
CP000053.1	CDS	pntA1	YP_247378.1	NAD(P) transhydrogenase subunit alpha	1452372	1453496	1453376	INDEL	CDS	Lys335	AAG (N3)	Lys335 (N3)	GCCC	GC	6.54	74
CP000053.1	repeat_region	RPE-7 Full	RPE-7 Full	RPE-7 Full	1463917	1463982	1463970	SNP	RR	C53	C53 -> T		C	T	222	78
CP000053.1	CDS	lipB	YP_247399.1	lipoyltransferase	1469004	1469633	1469504	SNP	CDS	Tyr167	3TAC -> TAT	Tyr167 (silent)	C	T	222	99
CP000053.1	CDS	RF_1392	YP_247408.1	transposase	1476089	1476331	1476132	SNP	CDS	Arg15	2CGC -> CTC	Arg15 -> Leu	G	T	47	45
CP000053.1	CDS	RF_1392	YP_247408.1	transposase	1476089	1476331	1476133	SNP	CDS	Arg15	3CGC -> CGT	Arg15 (silent)	C	T	28	45
CP000053.1	CDS	RF_1392	YP_247408.1	transposase	1476089	1476331	1476134	SNP	CDS	Ile16	1ATT -> GTT	Ile16 -> Val	A	G	40	45
CP000053.1	CDS	RF_1394	YP_247410.1	TPR	1477380	1478201	1477739	INDEL	CDS	Ile120	ATT (N3)	Ile120 (N3)	TTAACTTAATTGCTT	TTAACTTAATTGCTTTATTATATAACTTAATTGCTT	13.7	49
CP000053.1	CDS	hemE	YP_247416.1	uroporphyrinogen decarboxylase	1483712	1484752	1483997	SNP	CDS	Phe96	1TTC -> CTC	Phe96 -> Leu	T	C	177	63
CP000053.1	CDS | none	hemE | none	YP_247416.1 | none	uroporphyrinogen decarboxylase | none	1483712 | none	1484752 | none	1485006	INDEL	IGR	254 down	ATTTTT254		ATTTTT	ATTTT	34.5	96

## Sheet: Comparisons
	SNPs	SNPs (Low)
R. felis str. LSU	23	30
R. felis str. LSU-Lb	92	661
